# Supplementary material for: Tumor Microenvironment Status Predicts the Efficacy of Postoperative Chemotherapy or Radiochemotherapy in Resected Gastric Cancer
Source: Front Immunol. 2021 Jan 25;11:609337. doi: 10.3389/fimmu.2020.609337 (PMC7868549; doi:10.3389/fimmu.2020.609337)
Supplement: Supplementary file 2 [file Table_1.xls]

## Sheet: TCGA_imputation
ID	Imputation_	ctrt	death	os	recur	dfs	msi	site	diff	stage	age	sex	tme
TCGA-BR-A4CS	0	0	1	1.48	1	1000	0	0	1	1	1	1	0
TCGA-HJ-7597	0	0	1	26.45	1	26.12	1	0	1	0	1	0	1
TCGA-HU-A4H4	0	1	0	23.82	0	23.82	1	1	1	0	0	0	1
TCGA-BR-8686	0	0	1	20.86	1	1000	0	1	1	1	1	1	0
TCGA-BR-7901	0	0	1	3.45	1	2.99	0	0	0	0	1	1	0
TCGA-D7-A6F2	0	0	0	15.64	0	15.64	0	0	1	0	0	1	1
TCGA-VQ-A8P8	0	0	0	30.95	0	30.95	0	0	0	0	1	0	0
TCGA-D7-A6EX	0	0	0	11.3	0	11.3	0	1	1	1	1	0	0
TCGA-CD-5798	0	1	0	13.4	0	13.4	0	1	0	0	1	1	0
TCGA-VQ-A8E2	0	1	0	43.33	0	43.33	0	0	0	1	0	1	0
TCGA-CG-4444	0	1	0	47.01	0	47.01	0	0	1	1	1	1	0
TCGA-BR-8682	0	1	0	32.56	0	32.56	0	1	1	0	0	1	0
TCGA-F1-6177	0	0	1	1000	1	1000	1	1	0	0	1	1	1
TCGA-D7-6822	0	0	0	12.32	0	12.32	0	0	0	0	1	1	1
TCGA-BR-6563	0	0	0	39.09	1	4.86	0	1	1	0	0	1	0
TCGA-HU-A4H5	0	1	0	23.78	0	23.78	0	0	2	0	1	1	1
TCGA-VQ-A8P3	0	1	0	37.19	0	37.19	0	0	0	1	1	1	0
TCGA-BR-6707	0	0	1	19.88	1	13.99	0	0	1	0	1	1	1
TCGA-IN-8462	0	0	0	18.79	1	8.87	0	0	0	0	1	1	0
TCGA-BR-6852	0	0	0	44.91	0	44.91	1	0	1	0	0	0	1
TCGA-BR-8679	0	0	2	1000	2	1000	0	0	0	0	0	0	0
TCGA-FP-A4BF	0	0	1	5.52	1	5.22	0	0	1	1	1	1	1
TCGA-HU-A4H8	0	1	0	14.06	1	11.63	1	1	0	0	1	1	1
TCGA-VQ-A8DT	0	1	0	48.75	1	45.2	0	0	1	1	0	1	1
TCGA-BR-6565	0	0	1	9.17	1	1000	0	0	0	0	1	1	0
TCGA-D7-6522	0	0	0	18.59	0	18.59	0	1	1	0	0	1	0
TCGA-BR-8058	0	0	0	37.22	1	2.92	0	1	1	1	0	0	0
TCGA-CD-A486	0	1	1	6.31	1	2.6	0	0	0	0	1	1	1
TCGA-BR-8369	0	0	0	14.03	1	13.76	0	1	1	1	1	0	0
TCGA-B7-5818	0	0	0	11.7	0	11.7	0	0	1	0	0	1	1
TCGA-CD-A487	0	1	0	12.29	0	12.29	0	1	1	0	0	1	0
TCGA-BR-8366	0	0	0	0.95	0	0.95	0	0	1	0	1	0	1
TCGA-CG-4436	0	0	0	7.98	0	7.98	0	2	0	0	0	1	1
TCGA-HU-A4GF	0	0	0	25.79	0	25.79	0	1	0	0	1	1	1
TCGA-HU-8238	0	1	0	1.51	0	1.51	0	1	0	1	0	1	1
TCGA-BR-8484	0	0	1	25.16	1	1000	0	0	0	1	0	1	1
TCGA-VQ-A91A	0	1	0	39.42	1	4.24	0	0	0	1	1	1	0
TCGA-BR-4267	0	0	1	6.18	1	1000	0	2	0	0	0	1	1
TCGA-BR-A4PF	0	0	0	1.15	0	1.15	0	1	1	1	1	1	1
TCGA-HU-A4G2	0	1	0	24.28	0	24.28	0	1	1	0	0	1	1
TCGA-BR-6452	0	0	0	34.66	0	34.66	1	0	1	0	1	0	1
TCGA-HU-A4GD	0	1	0	22.73	1	13.11	0	1	1	0	0	1	1
TCGA-FP-8209	0	1	1	59.49	1	55.06	0	1	1	0	0	1	0
TCGA-3M-AB47	0	1	1	1000	1	1000	0	2	1	1	0	1	0
TCGA-VQ-AA6F	0	1	0	54.07	1	17.94	0	0	0	0	0	1	1
TCGA-BR-6456	0	0	1	17.28	1	1000	0	0	0	0	1	0	0
TCGA-D7-A6EZ	0	0	1	20.3	1	1000	0	0	1	1	1	1	1
TCGA-BR-6453	0	0	0	15.93	0	15.93	0	0	1	0	0	1	0
TCGA-HU-A4GY	0	0	0	0.26	0	0.26	0	1	1	1	1	0	0
TCGA-HU-A4GP	0	1	0	8.97	0	8.97	0	1	0	0	0	0	0
TCGA-CD-5813	0	0	1	12.39	1	10.35	0	0	1	0	0	1	0
TCGA-BR-7723	0	0	1	28.71	1	18.36	0	0	1	1	0	1	0
TCGA-D7-A4YU	0	0	0	16.43	0	16.43	0	0	1	1	1	1	1
TCGA-BR-8364	0	0	0	22.17	0	22.17	0	0	1	1	0	0	0
TCGA-BR-A4J7	0	0	0	32.49	0	32.49	0	1	1	0	0	1	0
TCGA-VQ-AA6D	0	1	0	17.12	0	17.12	1	1	0	1	0	0	1
TCGA-IN-A6RN	0	0	0	19.51	0	19.51	0	0	0	0	1	0	0
TCGA-D7-6528	0	0	0	15.21	0	15.21	0	0	0	0	1	0	1
TCGA-BR-A4J9	0	0	0	0.46	0	0.46	0	1	1	0	0	1	0
TCGA-BR-8678	0	0	0	24.77	0	24.77	0	0	0	0	1	1	1
TCGA-BR-7715	0	0	0	33.61	0	33.61	0	0	0	0	1	1	0
TCGA-BR-7722	0	0	1	15.31	1	1000	0	0	1	0	0	1	0
TCGA-VQ-AA6A	0	1	0	38.9	0	38.9	0	0	0	1	0	1	0
TCGA-HU-A4GC	0	0	0	3.25	0	3.25	0	1	1	1	1	1	0
TCGA-ZA-A8F6	0	0	0	17.25	0	17.25	0	1	0	0	1	1	0
TCGA-BR-8081	0	0	0	32.23	0	32.23	1	0	0	0	1	0	1
TCGA-D7-A6EY	0	0	1	11.43	1	1000	1	1	1	1	1	0	1
TCGA-HU-A4GT	0	1	0	6.5	0	6.5	1	1	1	0	1	0	1
TCGA-CD-8534	0	0	0	12.06	1	6.6	0	1	1	0	0	1	0
TCGA-VQ-A8PE	0	0	1	22.17	1	8.71	0	0	1	1	1	1	1
TCGA-HU-A4GJ	0	1	0	21.35	1	17.97	0	1	1	1	0	0	0
TCGA-BR-A4CR	0	0	2	1000	2	1000	0	0	1	1	1	0	0
TCGA-D7-A4Z0	0	1	0	14.75	0	14.75	0	1	1	0	0	0	0
TCGA-D7-A74A	0	0	0	19.94	0	19.94	0	0	0	1	0	0	1
TCGA-BR-8361	0	0	0	31.08	0	31.08	1	0	1	1	1	0	1
TCGA-BR-8080	0	0	1	9.59	1	1000	0	0	1	1	1	0	0
TCGA-D7-A6F0	0	0	0	22.27	0	22.27	0	0	1	0	1	0	1
TCGA-BR-8591	0	0	0	28.12	0	28.12	1	1	1	1	1	1	1
TCGA-VQ-A8PU	0	1	1	27.33	1	1000	0	0	1	1	1	0	1
TCGA-MX-A5UJ	0	0	0	19.71	0	19.71	1	1	1	1	1	0	0
TCGA-D7-8572	0	0	0	16.79	0	16.79	0	0	0	0	0	1	0
TCGA-CG-4475	0	0	0	22.96	0	22.96	0	2	1	0	1	1	0
TCGA-BR-7851	0	0	1	1000	1	1000	1	0	1	0	1	1	0
TCGA-FP-7829	0	1	0	19.51	0	19.51	0	0	0	0	1	1	0
TCGA-F1-6874	0	0	0	14.45	0	14.45	1	0	1	0	1	1	1
TCGA-BR-7716	0	0	0	39.75	0	39.75	0	0	0	0	0	0	1
TCGA-BR-8059	0	0	1	14.42	1	1000	1	0	1	1	1	1	0
TCGA-BR-A44U	0	0	1	13.86	1	1000	0	1	1	1	1	1	0
TCGA-D7-6524	0	0	0	17.84	1	17.84	0	1	1	0	0	1	0
TCGA-CD-8526	0	1	0	12.52	0	12.52	0	0	1	1	1	0	0
TCGA-CG-5718	0	0	1	35.97	1	1000	0	0	0	0	1	0	1
TCGA-D7-8579	0	1	0	20.89	0	20.89	0	1	0	0	1	0	0
TCGA-VQ-A91E	0	1	0	21.81	0	21.81	1	1	1	1	1	0	1
TCGA-BR-6564	0	0	1	26.08	1	1000	0	0	1	1	0	0	0
TCGA-BR-8368	0	0	0	4.3	0	4.3	1	0	1	0	1	0	1
TCGA-CD-8535	0	1	0	12.81	0	12.81	0	0	1	1	0	1	0
TCGA-BR-A4J6	0	0	0	0.66	0	0.66	0	0	0	0	1	0	0
TCGA-BR-8382	0	0	1	25.03	1	1000	1	1	1	1	1	0	1
TCGA-FP-7916	0	0	1	14.06	1	1000	0	1	1	1	1	1	0
TCGA-VQ-A91K	0	1	0	61.17	0	61.17	1	1	0	1	1	1	0
TCGA-CD-5799	0	1	0	13.01	0	13.01	0	1	1	0	0	1	0
TCGA-BR-6705	0	0	1	25.59	1	1000	0	0	1	1	1	0	0
TCGA-BR-8588	0	0	0	12.78	0	12.78	0	0	1	0	0	0	0
TCGA-BR-8384	0	0	0	3.71	0	3.71	0	1	1	1	1	1	0
TCGA-CD-A48C	0	0	1	11.6	1	7.56	0	1	1	0	1	0	0
TCGA-CD-5804	0	1	0	12.09	0	12.09	0	1	0	0	1	1	0
TCGA-IN-A6RL	0	0	1	13.34	1	10.09	0	0	0	1	1	1	0
TCGA-VQ-A92D	0	0	0	66.75	0	66.75	0	0	0	0	1	1	1
TCGA-BR-7707	0	0	0	35.81	0	35.81	1	0	1	0	1	0	1
TCGA-KB-A93G	0	0	0	20.14	0	20.14	0	0	0	0	1	1	0
TCGA-HU-8608	0	1	0	21.06	1	9.1	0	0	1	1	1	1	1
TCGA-CD-8530	0	1	0	12.39	0	12.39	0	0	1	0	0	1	0
TCGA-CD-5801	0	0	1	13.17	1	1000	0	1	1	1	1	1	1
TCGA-CD-8528	0	1	0	12.32	0	12.32	0	1	1	1	0	0	1
TCGA-F1-A448	0	1	0	21.25	0	21.25	1	1	1	1	1	1	0
TCGA-CD-8525	0	1	0	12.58	0	12.58	0	1	1	1	1	0	1
TCGA-HU-8602	0	1	0	22.31	0	22.31	1	1	1	0	0	0	1
TCGA-CG-4466	0	0	0	18.96	0	18.96	0	0	0	0	1	0	1
TCGA-CD-5803	0	0	1	11.2	1	9.86	0	1	1	0	1	0	0
TCGA-HU-8249	0	1	0	28.94	0	28.94	0	0	0	1	1	1	1
TCGA-D7-6818	0	1	1	12.35	1	9.13	0	0	1	1	0	1	0
TCGA-KB-A6F7	0	1	0	63.57	0	63.57	0	0	1	0	0	0	1
TCGA-HU-A4G3	0	1	0	5.58	0	5.58	0	1	0	0	0	1	0
TCGA-BR-4253	0	0	1	4.07	1	1000	0	0	1	1	1	0	1
TCGA-BR-7704	0	0	0	35.22	0	35.22	0	0	1	0	1	0	1
TCGA-BR-8589	0	0	0	27.1	0	27.1	0	0	1	1	0	1	1
TCGA-3M-AB46	0	1	0	57.98	0	57.98	0	2	0	0	1	1	1
TCGA-CD-8531	0	1	0	12.58	0	12.58	0	0	1	1	1	0	1
TCGA-HU-A4G8	0	1	0	22.67	0	22.67	1	1	1	0	1	0	1
TCGA-CD-8532	0	0	1	11.63	1	9.26	0	0	0	0	0	1	1
TCGA-D7-6519	0	1	0	20.53	1	14.09	0	0	1	0	0	0	0
TCGA-KB-A93H	0	0	0	37.61	0	37.61	0	0	0	0	1	0	1
TCGA-HF-A5NB	0	1	0	30.49	0	30.49	1	1	1	1	1	0	1
TCGA-FP-8210	0	1	1	5.03	1	1000	0	1	1	1	0	1	0
TCGA-HU-A4H0	0	0	0	2.1	0	2.1	0	0	1	1	1	1	1
TCGA-SW-A7EA	0	0	0	19.02	0	19.02	1	1	2	0	0	0	1
TCGA-BR-A4IV	0	1	1	28.55	1	24.21	0	1	1	1	0	1	0
TCGA-BR-8676	0	0	0	7.52	0	7.52	0	1	1	1	0	1	1
TCGA-RD-A8MW	0	1	1	37.88	1	3.22	0	1	1	1	1	1	0
TCGA-BR-6803	0	0	0	31.18	0	31.18	0	0	1	0	0	0	0
TCGA-D7-8573	0	0	0	19.48	0	19.48	0	0	1	0	0	1	1
TCGA-HU-A4H3	0	1	0	28.98	1	15.31	1	0	1	1	0	0	1
TCGA-HU-A4H6	0	1	0	21.16	0	21.16	0	1	0	1	1	0	1
TCGA-BR-6802	0	0	0	30.88	1	26.51	1	0	1	1	1	1	1
TCGA-F1-A72C	0	1	0	11.37	1	11.27	0	1	0	0	1	1	1
TCGA-D7-6520	0	0	0	18.82	1	1.51	0	1	1	1	0	1	0
TCGA-BR-8487	0	0	0	1.12	0	1.12	1	1	1	0	0	0	1
TCGA-CD-8533	0	0	0	15.37	1	7.42	0	1	1	0	0	1	0
TCGA-CG-4437	0	0	0	8.05	0	8.05	0	0	0	0	1	1	1
TCGA-HU-A4GU	0	0	0	6.57	0	6.57	1	1	1	0	1	1	1
TCGA-FP-8211	0	1	0	13.57	0	13.57	0	0	0	0	0	1	1
TCGA-BR-8295	0	0	1	2.2	1	1000	0	0	1	0	0	0	0
TCGA-VQ-A94U	0	1	0	26.91	0	26.91	0	1	1	0	1	1	0
TCGA-VQ-A91V	0	1	0	42.61	1	38.9	0	0	0	1	0	1	1
TCGA-D7-6527	0	1	1	10.25	1	2.46	0	0	0	0	0	1	0
TCGA-CD-A4MG	0	0	1	6.57	1	2.43	1	0	1	0	1	1	0
TCGA-BR-6566	0	0	0	32.75	0	32.75	1	0	1	0	0	0	1
TCGA-B7-A5TJ	0	0	0	11.01	0	11.01	1	0	0	0	1	1	0
TCGA-D7-8576	0	0	1	14.65	1	6.7	0	1	1	1	0	0	0
TCGA-BR-8485	0	0	0	9.2	0	9.2	0	0	1	1	1	0	0
TCGA-D7-8578	0	0	0	21.12	1	14.82	0	1	0	0	1	1	0
TCGA-HU-A4GX	0	1	0	20.24	0	20.24	1	1	1	1	1	0	1
TCGA-VQ-A8P2	0	1	0	38.11	0	38.11	1	0	0	1	1	1	1
TCGA-CD-5800	0	0	0	13.14	0	13.14	0	1	0	0	0	0	0
TCGA-HU-8604	0	1	0	22.8	0	22.8	0	1	0	0	1	0	1
TCGA-BR-8687	0	0	1	8.21	1	1000	0	0	1	1	1	0	0
TCGA-HU-A4GQ	0	0	1	0.1	1	1000	1	1	0	1	1	1	0
TCGA-BR-8365	0	0	1	17.51	1	1000	0	0	1	0	1	0	0
TCGA-HU-A4HB	0	1	1	15.67	1	12.81	0	1	1	0	1	1	1
TCGA-CG-5723	0	0	0	104.99	0	104.99	1	0	1	0	1	1	1
TCGA-BR-8677	0	0	0	26.71	0	26.71	0	1	1	1	1	0	0
TCGA-BR-7197	0	0	0	9.2	0	9.2	0	1	2	0	1	1	0
TCGA-CG-4477	0	1	0	30.95	1	11.99	0	0	1	0	0	0	1
TCGA-BR-6801	0	0	0	40.18	0	40.18	0	0	0	0	1	1	0
TCGA-BR-8286	0	0	0	29.4	0	29.4	0	1	1	0	0	1	1
TCGA-D7-5578	0	0	0	12.65	0	12.65	0	0	1	1	1	1	0
TCGA-VQ-A91S	0	1	0	32.85	0	32.85	0	0	2	1	0	1	1
TCGA-MX-A663	0	0	1	9.86	1	7.16	0	2	1	0	1	1	0
TCGA-FP-A9TM	0	1	0	6.21	0	6.21	0	0	0	0	1	1	1
TCGA-VQ-AA6J	0	0	0	27.53	0	27.53	0	0	1	1	1	1	1
TCGA-D7-A4YX	0	0	0	36.4	0	36.4	0	0	1	0	0	1	1
TCGA-CD-8524	0	0	0	12.75	1	2.27	0	1	1	0	0	0	0
TCGA-VQ-AA68	0	1	0	43.63	0	43.63	0	0	0	1	0	0	1
TCGA-VQ-A8PB	0	1	1	34.26	1	1000	1	1	0	0	1	0	1
TCGA-VQ-AA69	0	1	0	28.38	0	28.38	0	0	0	1	0	1	1
TCGA-RD-A7C1	0	0	1	16.66	1	14.39	0	0	1	0	1	1	1
TCGA-D7-8574	0	0	0	17.18	0	17.18	0	1	1	1	1	1	0
TCGA-HU-A4H2	0	0	0	12.94	0	12.94	0	1	0	1	0	0	1
TCGA-CD-A489	0	0	1	11.3	1	9.1	0	1	1	0	0	1	0
TCGA-FP-8099	0	0	0	17.05	0	17.05	0	0	0	0	1	1	1
TCGA-HF-7131	0	1	0	1000	0	1000	0	0	0	0	2	0	1
TCGA-BR-8284	0	0	1	8.05	1	1000	1	1	1	1	1	0	0
TCGA-BR-4280	0	0	1	6.6	1	1000	1	2	0	1	1	0	1
TCGA-CD-8527	0	1	1	7.16	1	5.22	0	1	0	0	1	0	0
TCGA-FP-7735	0	0	1	3.48	1	1000	0	0	0	0	1	1	0
TCGA-D7-8575	0	0	1	18.2	1	14.03	0	0	1	1	1	1	0
TCGA-HF-7132	0	1	0	77.23	0	77.23	1	1	0	0	2	1	0
TCGA-CD-A48A	0	1	0	12.42	0	12.42	0	0	0	0	0	1	0
TCGA-BR-7958	0	0	0	29.53	0	29.53	0	0	1	1	0	1	1
TCGA-CD-A4MH	0	1	0	12.19	0	12.19	0	1	0	0	1	0	0
TCGA-D7-6815	0	0	0	15.97	0	15.97	0	0	0	0	1	0	0
TCGA-BR-8060	0	0	1	11.43	1	1000	0	0	1	0	1	0	0
TCGA-D7-A4YV	0	0	1	5.91	1	1000	1	1	1	0	1	0	0
TCGA-BR-A452	0	0	1	7.52	1	1000	0	1	1	1	0	1	0
TCGA-BR-8078	0	0	0	29.57	0	29.57	1	0	1	0	1	0	1
TCGA-FP-A4BE	0	1	0	11.07	0	11.07	1	0	1	0	0	1	1
TCGA-HF-7136	0	1	0	1000	0	1000	0	0	0	1	2	1	0
TCGA-D7-A4YT	0	0	0	14.26	0	14.26	0	0	0	1	0	1	1
TCGA-CD-A4MI	0	0	1	11.76	1	8.9	1	1	0	1	0	1	0
TCGA-BR-A4IU	0	1	0	27.53	0	27.53	0	1	1	1	0	0	0
TCGA-CD-8536	0	1	0	12.42	0	12.42	1	0	1	0	1	1	1
TCGA-CD-A4MJ	0	0	0	12.61	1	2.27	1	0	0	0	0	1	1
TCGA-HU-8243	0	1	1	5.91	1	4.34	0	0	0	1	1	1	1
TCGA-EQ-A4SO	0	1	0	16.23	0	16.23	0	1	0	1	1	1	1
TCGA-D7-6518	0	0	0	19.12	0	19.12	0	0	1	1	1	1	0
TCGA-D7-6820	0	0	0	11.3	0	11.3	0	0	0	0	0	1	1
TCGA-D7-A4YY	0	1	0	13.76	0	13.76	1	1	1	1	0	1	1
TCGA-VQ-A91W	0	1	0	60.81	0	60.81	0	0	0	1	0	1	1
TCGA-BR-4255	0	0	1	4.07	1	1000	0	2	1	1	1	0	0
TCGA-BR-A4QI	0	0	1	21.42	1	12.58	0	1	1	0	1	0	1
TCGA-CG-4449	0	0	0	19.05	1	11.04	0	1	0	0	1	1	0
TCGA-B7-5816	0	0	0	26.68	0	26.68	1	0	1	0	0	0	1
TCGA-BR-A4IY	0	1	0	12.88	0	12.88	0	1	1	0	0	1	1
TCGA-D7-6817	0	1	0	12.78	0	12.78	0	0	1	1	0	1	1
TCGA-BR-A4J2	0	1	0	14.16	0	14.16	0	1	1	0	1	1	0
TCGA-HU-A4GN	0	1	0	29.96	1	5.52	1	1	0	0	0	1	1
TCGA-BR-8363	0	0	1	0.26	1	1000	1	1	1	0	1	0	1
TCGA-BR-A4PE	0	0	0	20.4	0	20.4	0	0	0	0	1	0	1
TCGA-BR-A4PD	0	0	0	20.63	0	20.63	0	0	1	0	1	0	1
TCGA-VQ-AA6B	0	1	0	32.92	0	32.92	0	0	0	1	0	1	0
TCGA-BR-A4CS	1	0	1	1.48	1	1.48	0	0	1	1	1	1	0
TCGA-HJ-7597	1	0	1	26.45	1	26.12	1	0	1	0	1	0	1
TCGA-HU-A4H4	1	1	0	23.82	0	23.82	1	1	1	0	0	0	1
TCGA-BR-8686	1	0	1	20.86	1	17.5447	0	1	1	1	1	1	0
TCGA-BR-7901	1	0	1	3.45	1	2.99	0	0	0	0	1	1	0
TCGA-D7-A6F2	1	0	0	15.64	0	15.64	0	0	1	0	0	1	1
TCGA-VQ-A8P8	1	0	0	30.95	0	30.95	0	0	0	0	1	0	0
TCGA-D7-A6EX	1	0	0	11.3	0	11.3	0	1	1	1	1	0	0
TCGA-CD-5798	1	1	0	13.4	0	13.4	0	1	0	0	1	1	0
TCGA-VQ-A8E2	1	1	0	43.33	0	43.33	0	0	0	1	0	1	0
TCGA-CG-4444	1	1	0	47.01	0	47.01	0	0	1	1	1	1	0
TCGA-BR-8682	1	1	0	32.56	0	32.56	0	1	1	0	0	1	0
TCGA-F1-6177	1	0	1	11.9963	1	7.04673	1	1	0	0	1	1	1
TCGA-D7-6822	1	0	0	12.32	0	12.32	0	0	0	0	1	1	1
TCGA-BR-6563	1	0	0	39.09	1	4.86	0	1	1	0	0	1	0
TCGA-HU-A4H5	1	1	0	23.78	0	23.78	0	0	0	0	1	1	1
TCGA-VQ-A8P3	1	1	0	37.19	0	37.19	0	0	0	1	1	1	0
TCGA-BR-6707	1	0	1	19.88	1	13.99	0	0	1	0	1	1	1
TCGA-IN-8462	1	0	0	18.79	1	8.87	0	0	0	0	1	1	0
TCGA-BR-6852	1	0	0	44.91	0	44.91	1	0	1	0	0	0	1
TCGA-BR-8679	1	0	1	34.8677	1	30.968	0	0	0	0	0	0	0
TCGA-FP-A4BF	1	0	1	5.52	1	5.22	0	0	1	1	1	1	1
TCGA-HU-A4H8	1	1	0	14.06	1	11.63	1	1	0	0	1	1	1
TCGA-VQ-A8DT	1	1	0	48.75	1	45.2	0	0	1	1	0	1	1
TCGA-BR-6565	1	0	1	9.17	1	9.17	0	0	0	0	1	1	0
TCGA-D7-6522	1	0	0	18.59	0	18.59	0	1	1	0	0	1	0
TCGA-BR-8058	1	0	0	37.22	1	2.92	0	1	1	1	0	0	0
TCGA-CD-A486	1	1	1	6.31	1	2.6	0	0	0	0	1	1	1
TCGA-BR-8369	1	0	0	14.03	1	13.76	0	1	1	1	1	0	0
TCGA-B7-5818	1	0	0	11.7	0	11.7	0	0	1	0	0	1	1
TCGA-CD-A487	1	1	0	12.29	0	12.29	0	1	1	0	0	1	0
TCGA-BR-8366	1	0	0	0.95	0	0.95	0	0	1	0	1	0	1
TCGA-CG-4436	1	0	0	7.98	0	7.98	0	0	0	0	0	1	1
TCGA-HU-A4GF	1	0	0	25.79	0	25.79	0	1	0	0	1	1	1
TCGA-HU-8238	1	1	0	1.51	0	1.51	0	1	0	1	0	1	1
TCGA-BR-8484	1	0	1	25.16	1	20.5758	0	0	0	1	0	1	1
TCGA-VQ-A91A	1	1	0	39.42	1	4.24	0	0	0	1	1	1	0
TCGA-BR-4267	1	0	1	6.18	1	2.92996	0	0	0	0	0	1	1
TCGA-BR-A4PF	1	0	0	1.15	0	1.15	0	1	1	1	1	1	1
TCGA-HU-A4G2	1	1	0	24.28	0	24.28	0	1	1	0	0	1	1
TCGA-BR-6452	1	0	0	34.66	0	34.66	1	0	1	0	1	0	1
TCGA-HU-A4GD	1	1	0	22.73	1	13.11	0	1	1	0	0	1	1
TCGA-FP-8209	1	1	1	59.49	1	55.06	0	1	1	0	0	1	0
TCGA-3M-AB47	1	1	1	21.9084	1	12.98	0	1	1	1	0	1	0
TCGA-VQ-AA6F	1	1	0	54.07	1	17.94	0	0	0	0	0	1	1
TCGA-BR-6456	1	0	1	17.28	1	13.3788	0	0	0	0	1	0	0
TCGA-D7-A6EZ	1	0	1	20.3	1	20.3	0	0	1	1	1	1	1
TCGA-BR-6453	1	0	0	15.93	0	15.93	0	0	1	0	0	1	0
TCGA-HU-A4GY	1	0	0	0.26	0	0.26	0	1	1	1	1	0	0
TCGA-HU-A4GP	1	1	0	8.97	0	8.97	0	1	0	0	0	0	0
TCGA-CD-5813	1	0	1	12.39	1	10.35	0	0	1	0	0	1	0
TCGA-BR-7723	1	0	1	28.71	1	18.36	0	0	1	1	0	1	0
TCGA-D7-A4YU	1	0	0	16.43	0	16.43	0	0	1	1	1	1	1
TCGA-BR-8364	1	0	0	22.17	0	22.17	0	0	1	1	0	0	0
TCGA-BR-A4J7	1	0	0	32.49	0	32.49	0	1	1	0	0	1	0
TCGA-VQ-AA6D	1	1	0	17.12	0	17.12	1	1	0	1	0	0	1
TCGA-IN-A6RN	1	0	0	19.51	0	19.51	0	0	0	0	1	0	0
TCGA-D7-6528	1	0	0	15.21	0	15.21	0	0	0	0	1	0	1
TCGA-BR-A4J9	1	0	0	0.46	0	0.46	0	1	1	0	0	1	0
TCGA-BR-8678	1	0	0	24.77	0	24.77	0	0	0	0	1	1	1
TCGA-BR-7715	1	0	0	33.61	0	33.61	0	0	0	0	1	1	0
TCGA-BR-7722	1	0	1	15.31	1	7.0443	0	0	1	0	0	1	0
TCGA-VQ-AA6A	1	1	0	38.9	0	38.9	0	0	0	1	0	1	0
TCGA-HU-A4GC	1	0	0	3.25	0	3.25	0	1	1	1	1	1	0
TCGA-ZA-A8F6	1	0	0	17.25	0	17.25	0	1	0	0	1	1	0
TCGA-BR-8081	1	0	0	32.23	0	32.23	1	0	0	0	1	0	1
TCGA-D7-A6EY	1	0	1	11.43	1	7.90473	1	1	1	1	1	0	1
TCGA-HU-A4GT	1	1	0	6.5	0	6.5	1	1	1	0	1	0	1
TCGA-CD-8534	1	0	0	12.06	1	6.6	0	1	1	0	0	1	0
TCGA-VQ-A8PE	1	0	1	22.17	1	8.71	0	0	1	1	1	1	1
TCGA-HU-A4GJ	1	1	0	21.35	1	17.97	0	1	1	1	0	0	0
TCGA-BR-A4CR	1	0	1	6.45671	1	4.23318	0	0	1	1	1	0	0
TCGA-D7-A4Z0	1	1	0	14.75	0	14.75	0	1	1	0	0	0	0
TCGA-D7-A74A	1	0	0	19.94	0	19.94	0	0	0	1	0	0	1
TCGA-BR-8361	1	0	0	31.08	0	31.08	1	0	1	1	1	0	1
TCGA-BR-8080	1	0	1	9.59	1	5.30638	0	0	1	1	1	0	0
TCGA-D7-A6F0	1	0	0	22.27	0	22.27	0	0	1	0	1	0	1
TCGA-BR-8591	1	0	0	28.12	0	28.12	1	1	1	1	1	1	1
TCGA-VQ-A8PU	1	1	1	27.33	1	26.3012	0	0	1	1	1	0	1
TCGA-MX-A5UJ	1	0	0	19.71	0	19.71	1	1	1	1	1	0	0
TCGA-D7-8572	1	0	0	16.79	0	16.79	0	0	0	0	0	1	0
TCGA-CG-4475	1	0	0	22.96	0	22.96	0	0	1	0	1	1	0
TCGA-BR-7851	1	0	1	20.7554	1	20.7554	1	0	1	0	1	1	0
TCGA-FP-7829	1	1	0	19.51	0	19.51	0	0	0	0	1	1	0
TCGA-F1-6874	1	0	0	14.45	0	14.45	1	0	1	0	1	1	1
TCGA-BR-7716	1	0	0	39.75	0	39.75	0	0	0	0	0	0	1
TCGA-BR-8059	1	0	1	14.42	1	7.61392	1	0	1	1	1	1	0
TCGA-BR-A44U	1	0	1	13.86	1	6.04552	0	1	1	1	1	1	0
TCGA-D7-6524	1	0	0	17.84	1	17.84	0	1	1	0	0	1	0
TCGA-CD-8526	1	1	0	12.52	0	12.52	0	0	1	1	1	0	0
TCGA-CG-5718	1	0	1	35.97	1	33.4716	0	0	0	0	1	0	1
TCGA-D7-8579	1	1	0	20.89	0	20.89	0	1	0	0	1	0	0
TCGA-VQ-A91E	1	1	0	21.81	0	21.81	1	1	1	1	1	0	1
TCGA-BR-6564	1	0	1	26.08	1	13.174	0	0	1	1	0	0	0
TCGA-BR-8368	1	0	0	4.3	0	4.3	1	0	1	0	1	0	1
TCGA-CD-8535	1	1	0	12.81	0	12.81	0	0	1	1	0	1	0
TCGA-BR-A4J6	1	0	0	0.66	0	0.66	0	0	0	0	1	0	0
TCGA-BR-8382	1	0	1	25.03	1	14.7406	1	1	1	1	1	0	1
TCGA-FP-7916	1	0	1	14.06	1	7.00122	0	1	1	1	1	1	0
TCGA-VQ-A91K	1	1	0	61.17	0	61.17	1	1	0	1	1	1	0
TCGA-CD-5799	1	1	0	13.01	0	13.01	0	1	1	0	0	1	0
TCGA-BR-6705	1	0	1	25.59	1	17.0031	0	0	1	1	1	0	0
TCGA-BR-8588	1	0	0	12.78	0	12.78	0	0	1	0	0	0	0
TCGA-BR-8384	1	0	0	3.71	0	3.71	0	1	1	1	1	1	0
TCGA-CD-A48C	1	0	1	11.6	1	7.56	0	1	1	0	1	0	0
TCGA-CD-5804	1	1	0	12.09	0	12.09	0	1	0	0	1	1	0
TCGA-IN-A6RL	1	0	1	13.34	1	10.09	0	0	0	1	1	1	0
TCGA-VQ-A92D	1	0	0	66.75	0	66.75	0	0	0	0	1	1	1
TCGA-BR-7707	1	0	0	35.81	0	35.81	1	0	1	0	1	0	1
TCGA-KB-A93G	1	0	0	20.14	0	20.14	0	0	0	0	1	1	0
TCGA-HU-8608	1	1	0	21.06	1	9.1	0	0	1	1	1	1	1
TCGA-CD-8530	1	1	0	12.39	0	12.39	0	0	1	0	0	1	0
TCGA-CD-5801	1	0	1	13.17	1	8.02575	0	1	1	1	1	1	1
TCGA-CD-8528	1	1	0	12.32	0	12.32	0	1	1	1	0	0	1
TCGA-F1-A448	1	1	0	21.25	0	21.25	1	1	1	1	1	1	0
TCGA-CD-8525	1	1	0	12.58	0	12.58	0	1	1	1	1	0	1
TCGA-HU-8602	1	1	0	22.31	0	22.31	1	1	1	0	0	0	1
TCGA-CG-4466	1	0	0	18.96	0	18.96	0	0	0	0	1	0	1
TCGA-CD-5803	1	0	1	11.2	1	9.86	0	1	1	0	1	0	0
TCGA-HU-8249	1	1	0	28.94	0	28.94	0	0	0	1	1	1	1
TCGA-D7-6818	1	1	1	12.35	1	9.13	0	0	1	1	0	1	0
TCGA-KB-A6F7	1	1	0	63.57	0	63.57	0	0	1	0	0	0	1
TCGA-HU-A4G3	1	1	0	5.58	0	5.58	0	1	0	0	0	1	0
TCGA-BR-4253	1	0	1	4.07	1	1.57484	0	0	1	1	1	0	1
TCGA-BR-7704	1	0	0	35.22	0	35.22	0	0	1	0	1	0	1
TCGA-BR-8589	1	0	0	27.1	0	27.1	0	0	1	1	0	1	1
TCGA-3M-AB46	1	1	0	57.98	0	57.98	0	0	0	0	1	1	1
TCGA-CD-8531	1	1	0	12.58	0	12.58	0	0	1	1	1	0	1
TCGA-HU-A4G8	1	1	0	22.67	0	22.67	1	1	1	0	1	0	1
TCGA-CD-8532	1	0	1	11.63	1	9.26	0	0	0	0	0	1	1
TCGA-D7-6519	1	1	0	20.53	1	14.09	0	0	1	0	0	0	0
TCGA-KB-A93H	1	0	0	37.61	0	37.61	0	0	0	0	1	0	1
TCGA-HF-A5NB	1	1	0	30.49	0	30.49	1	1	1	1	1	0	1
TCGA-FP-8210	1	1	1	5.03	1	3.22221	0	1	1	1	0	1	0
TCGA-HU-A4H0	1	0	0	2.1	0	2.1	0	0	1	1	1	1	1
TCGA-SW-A7EA	1	0	0	19.02	0	19.02	1	1	1	0	0	0	1
TCGA-BR-A4IV	1	1	1	28.55	1	24.21	0	1	1	1	0	1	0
TCGA-BR-8676	1	0	0	7.52	0	7.52	0	1	1	1	0	1	1
TCGA-RD-A8MW	1	1	1	37.88	1	3.22	0	1	1	1	1	1	0
TCGA-BR-6803	1	0	0	31.18	0	31.18	0	0	1	0	0	0	0
TCGA-D7-8573	1	0	0	19.48	0	19.48	0	0	1	0	0	1	1
TCGA-HU-A4H3	1	1	0	28.98	1	15.31	1	0	1	1	0	0	1
TCGA-HU-A4H6	1	1	0	21.16	0	21.16	0	1	0	1	1	0	1
TCGA-BR-6802	1	0	0	30.88	1	26.51	1	0	1	1	1	1	1
TCGA-F1-A72C	1	1	0	11.37	1	11.27	0	1	0	0	1	1	1
TCGA-D7-6520	1	0	0	18.82	1	1.51	0	1	1	1	0	1	0
TCGA-BR-8487	1	0	0	1.12	0	1.12	1	1	1	0	0	0	1
TCGA-CD-8533	1	0	0	15.37	1	7.42	0	1	1	0	0	1	0
TCGA-CG-4437	1	0	0	8.05	0	8.05	0	0	0	0	1	1	1
TCGA-HU-A4GU	1	0	0	6.57	0	6.57	1	1	1	0	1	1	1
TCGA-FP-8211	1	1	0	13.57	0	13.57	0	0	0	0	0	1	1
TCGA-BR-8295	1	0	1	2.2	1	2.2	0	0	1	0	0	0	0
TCGA-VQ-A94U	1	1	0	26.91	0	26.91	0	1	1	0	1	1	0
TCGA-VQ-A91V	1	1	0	42.61	1	38.9	0	0	0	1	0	1	1
TCGA-D7-6527	1	1	1	10.25	1	2.46	0	0	0	0	0	1	0
TCGA-CD-A4MG	1	0	1	6.57	1	2.43	1	0	1	0	1	1	0
TCGA-BR-6566	1	0	0	32.75	0	32.75	1	0	1	0	0	0	1
TCGA-B7-A5TJ	1	0	0	11.01	0	11.01	1	0	0	0	1	1	0
TCGA-D7-8576	1	0	1	14.65	1	6.7	0	1	1	1	0	0	0
TCGA-BR-8485	1	0	0	9.2	0	9.2	0	0	1	1	1	0	0
TCGA-D7-8578	1	0	0	21.12	1	14.82	0	1	0	0	1	1	0
TCGA-HU-A4GX	1	1	0	20.24	0	20.24	1	1	1	1	1	0	1
TCGA-VQ-A8P2	1	1	0	38.11	0	38.11	1	0	0	1	1	1	1
TCGA-CD-5800	1	0	0	13.14	0	13.14	0	1	0	0	0	0	0
TCGA-HU-8604	1	1	0	22.8	0	22.8	0	1	0	0	1	0	1
TCGA-BR-8687	1	0	1	8.21	1	5.63789	0	0	1	1	1	0	0
TCGA-HU-A4GQ	1	0	1	0.1	1	0.1	1	1	0	1	1	1	0
TCGA-BR-8365	1	0	1	17.51	1	12.7864	0	0	1	0	1	0	0
TCGA-HU-A4HB	1	1	1	15.67	1	12.81	0	1	1	0	1	1	1
TCGA-CG-5723	1	0	0	104.99	0	104.99	1	0	1	0	1	1	1
TCGA-BR-8677	1	0	0	26.71	0	26.71	0	1	1	1	1	0	0
TCGA-BR-7197	1	0	0	9.2	0	9.2	0	1	0	0	1	1	0
TCGA-CG-4477	1	1	0	30.95	1	11.99	0	0	1	0	0	0	1
TCGA-BR-6801	1	0	0	40.18	0	40.18	0	0	0	0	1	1	0
TCGA-BR-8286	1	0	0	29.4	0	29.4	0	1	1	0	0	1	1
TCGA-D7-5578	1	0	0	12.65	0	12.65	0	0	1	1	1	1	0
TCGA-VQ-A91S	1	1	0	32.85	0	32.85	0	0	1	1	0	1	1
TCGA-MX-A663	1	0	1	9.86	1	7.16	0	1	1	0	1	1	0
TCGA-FP-A9TM	1	1	0	6.21	0	6.21	0	0	0	0	1	1	1
TCGA-VQ-AA6J	1	0	0	27.53	0	27.53	0	0	1	1	1	1	1
TCGA-D7-A4YX	1	0	0	36.4	0	36.4	0	0	1	0	0	1	1
TCGA-CD-8524	1	0	0	12.75	1	2.27	0	1	1	0	0	0	0
TCGA-VQ-AA68	1	1	0	43.63	0	43.63	0	0	0	1	0	0	1
TCGA-VQ-A8PB	1	1	1	34.26	1	19.4313	1	1	0	0	1	0	1
TCGA-VQ-AA69	1	1	0	28.38	0	28.38	0	0	0	1	0	1	1
TCGA-RD-A7C1	1	0	1	16.66	1	14.39	0	0	1	0	1	1	1
TCGA-D7-8574	1	0	0	17.18	0	17.18	0	1	1	1	1	1	0
TCGA-HU-A4H2	1	0	0	12.94	0	12.94	0	1	0	1	0	0	1
TCGA-CD-A489	1	0	1	11.3	1	9.1	0	1	1	0	0	1	0
TCGA-FP-8099	1	0	0	17.05	0	17.05	0	0	0	0	1	1	1
TCGA-HF-7131	1	1	0	7.71718	0	7.71718	0	0	0	0	1	0	1
TCGA-BR-8284	1	0	1	8.05	1	8.05	1	1	1	1	1	0	0
TCGA-BR-4280	1	0	1	6.6	1	6.6	1	0	0	1	1	0	1
TCGA-CD-8527	1	1	1	7.16	1	5.22	0	1	0	0	1	0	0
TCGA-FP-7735	1	0	1	3.48	1	2.44078	0	0	0	0	1	1	0
TCGA-D7-8575	1	0	1	18.2	1	14.03	0	0	1	1	1	1	0
TCGA-HF-7132	1	1	0	77.23	0	77.23	1	1	0	0	0	1	0
TCGA-CD-A48A	1	1	0	12.42	0	12.42	0	0	0	0	0	1	0
TCGA-BR-7958	1	0	0	29.53	0	29.53	0	0	1	1	0	1	1
TCGA-CD-A4MH	1	1	0	12.19	0	12.19	0	1	0	0	1	0	0
TCGA-D7-6815	1	0	0	15.97	0	15.97	0	0	0	0	1	0	0
TCGA-BR-8060	1	0	1	11.43	1	11.43	0	0	1	0	1	0	0
TCGA-D7-A4YV	1	0	1	5.91	1	3.78564	1	1	1	0	1	0	0
TCGA-BR-A452	1	0	1	7.52	1	4.06421	0	1	1	1	0	1	0
TCGA-BR-8078	1	0	0	29.57	0	29.57	1	0	1	0	1	0	1
TCGA-FP-A4BE	1	1	0	11.07	0	11.07	1	0	1	0	0	1	1
TCGA-HF-7136	1	1	0	9.98557	0	9.98557	0	0	0	1	0	1	0
TCGA-D7-A4YT	1	0	0	14.26	0	14.26	0	0	0	1	0	1	1
TCGA-CD-A4MI	1	0	1	11.76	1	8.9	1	1	0	1	0	1	0
TCGA-BR-A4IU	1	1	0	27.53	0	27.53	0	1	1	1	0	0	0
TCGA-CD-8536	1	1	0	12.42	0	12.42	1	0	1	0	1	1	1
TCGA-CD-A4MJ	1	0	0	12.61	1	2.27	1	0	0	0	0	1	1
TCGA-HU-8243	1	1	1	5.91	1	4.34	0	0	0	1	1	1	1
TCGA-EQ-A4SO	1	1	0	16.23	0	16.23	0	1	0	1	1	1	1
TCGA-D7-6518	1	0	0	19.12	0	19.12	0	0	1	1	1	1	0
TCGA-D7-6820	1	0	0	11.3	0	11.3	0	0	0	0	0	1	1
TCGA-D7-A4YY	1	1	0	13.76	0	13.76	1	1	1	1	0	1	1
TCGA-VQ-A91W	1	1	0	60.81	0	60.81	0	0	0	1	0	1	1
TCGA-BR-4255	1	0	1	4.07	1	2.1651	0	1	1	1	1	0	0
TCGA-BR-A4QI	1	0	1	21.42	1	12.58	0	1	1	0	1	0	1
TCGA-CG-4449	1	0	0	19.05	1	11.04	0	1	0	0	1	1	0
TCGA-B7-5816	1	0	0	26.68	0	26.68	1	0	1	0	0	0	1
TCGA-BR-A4IY	1	1	0	12.88	0	12.88	0	1	1	0	0	1	1
TCGA-D7-6817	1	1	0	12.78	0	12.78	0	0	1	1	0	1	1
TCGA-BR-A4J2	1	1	0	14.16	0	14.16	0	1	1	0	1	1	0
TCGA-HU-A4GN	1	1	0	29.96	1	5.52	1	1	0	0	0	1	1
TCGA-BR-8363	1	0	1	0.26	1	0.26	1	1	1	0	1	0	1
TCGA-BR-A4PE	1	0	0	20.4	0	20.4	0	0	0	0	1	0	1
TCGA-BR-A4PD	1	0	0	20.63	0	20.63	0	0	1	0	1	0	1
TCGA-VQ-AA6B	1	1	0	32.92	0	32.92	0	0	0	1	0	1	0
TCGA-BR-A4CS	2	0	1	1.48	1	0.985755	0	0	1	1	1	1	0
TCGA-HJ-7597	2	0	1	26.45	1	26.12	1	0	1	0	1	0	1
TCGA-HU-A4H4	2	1	0	23.82	0	23.82	1	1	1	0	0	0	1
TCGA-BR-8686	2	0	1	20.86	1	14.8869	0	1	1	1	1	1	0
TCGA-BR-7901	2	0	1	3.45	1	2.99	0	0	0	0	1	1	0
TCGA-D7-A6F2	2	0	0	15.64	0	15.64	0	0	1	0	0	1	1
TCGA-VQ-A8P8	2	0	0	30.95	0	30.95	0	0	0	0	1	0	0
TCGA-D7-A6EX	2	0	0	11.3	0	11.3	0	1	1	1	1	0	0
TCGA-CD-5798	2	1	0	13.4	0	13.4	0	1	0	0	1	1	0
TCGA-VQ-A8E2	2	1	0	43.33	0	43.33	0	0	0	1	0	1	0
TCGA-CG-4444	2	1	0	47.01	0	47.01	0	0	1	1	1	1	0
TCGA-BR-8682	2	1	0	32.56	0	32.56	0	1	1	0	0	1	0
TCGA-F1-6177	2	0	1	11.2377	1	11.2377	1	1	0	0	1	1	1
TCGA-D7-6822	2	0	0	12.32	0	12.32	0	0	0	0	1	1	1
TCGA-BR-6563	2	0	0	39.09	1	4.86	0	1	1	0	0	1	0
TCGA-HU-A4H5	2	1	0	23.78	0	23.78	0	0	0	0	1	1	1
TCGA-VQ-A8P3	2	1	0	37.19	0	37.19	0	0	0	1	1	1	0
TCGA-BR-6707	2	0	1	19.88	1	13.99	0	0	1	0	1	1	1
TCGA-IN-8462	2	0	0	18.79	1	8.87	0	0	0	0	1	1	0
TCGA-BR-6852	2	0	0	44.91	0	44.91	1	0	1	0	0	0	1
TCGA-BR-8679	2	0	0	6.55157	0	6.55157	0	0	0	0	0	0	0
TCGA-FP-A4BF	2	0	1	5.52	1	5.22	0	0	1	1	1	1	1
TCGA-HU-A4H8	2	1	0	14.06	1	11.63	1	1	0	0	1	1	1
TCGA-VQ-A8DT	2	1	0	48.75	1	45.2	0	0	1	1	0	1	1
TCGA-BR-6565	2	0	1	9.17	1	1.88858	0	0	0	0	1	1	0
TCGA-D7-6522	2	0	0	18.59	0	18.59	0	1	1	0	0	1	0
TCGA-BR-8058	2	0	0	37.22	1	2.92	0	1	1	1	0	0	0
TCGA-CD-A486	2	1	1	6.31	1	2.6	0	0	0	0	1	1	1
TCGA-BR-8369	2	0	0	14.03	1	13.76	0	1	1	1	1	0	0
TCGA-B7-5818	2	0	0	11.7	0	11.7	0	0	1	0	0	1	1
TCGA-CD-A487	2	1	0	12.29	0	12.29	0	1	1	0	0	1	0
TCGA-BR-8366	2	0	0	0.95	0	0.95	0	0	1	0	1	0	1
TCGA-CG-4436	2	0	0	7.98	0	7.98	0	0	0	0	0	1	1
TCGA-HU-A4GF	2	0	0	25.79	0	25.79	0	1	0	0	1	1	1
TCGA-HU-8238	2	1	0	1.51	0	1.51	0	1	0	1	0	1	1
TCGA-BR-8484	2	0	1	25.16	1	19.461	0	0	0	1	0	1	1
TCGA-VQ-A91A	2	1	0	39.42	1	4.24	0	0	0	1	1	1	0
TCGA-BR-4267	2	0	1	6.18	1	6.04294	0	0	0	0	0	1	1
TCGA-BR-A4PF	2	0	0	1.15	0	1.15	0	1	1	1	1	1	1
TCGA-HU-A4G2	2	1	0	24.28	0	24.28	0	1	1	0	0	1	1
TCGA-BR-6452	2	0	0	34.66	0	34.66	1	0	1	0	1	0	1
TCGA-HU-A4GD	2	1	0	22.73	1	13.11	0	1	1	0	0	1	1
TCGA-FP-8209	2	1	1	59.49	1	55.06	0	1	1	0	0	1	0
TCGA-3M-AB47	2	1	1	16.9995	1	12.98	0	1	1	1	0	1	0
TCGA-VQ-AA6F	2	1	0	54.07	1	17.94	0	0	0	0	0	1	1
TCGA-BR-6456	2	0	1	17.28	1	17.28	0	0	0	0	1	0	0
TCGA-D7-A6EZ	2	0	1	20.3	1	20.3	0	0	1	1	1	1	1
TCGA-BR-6453	2	0	0	15.93	0	15.93	0	0	1	0	0	1	0
TCGA-HU-A4GY	2	0	0	0.26	0	0.26	0	1	1	1	1	0	0
TCGA-HU-A4GP	2	1	0	8.97	0	8.97	0	1	0	0	0	0	0
TCGA-CD-5813	2	0	1	12.39	1	10.35	0	0	1	0	0	1	0
TCGA-BR-7723	2	0	1	28.71	1	18.36	0	0	1	1	0	1	0
TCGA-D7-A4YU	2	0	0	16.43	0	16.43	0	0	1	1	1	1	1
TCGA-BR-8364	2	0	0	22.17	0	22.17	0	0	1	1	0	0	0
TCGA-BR-A4J7	2	0	0	32.49	0	32.49	0	1	1	0	0	1	0
TCGA-VQ-AA6D	2	1	0	17.12	0	17.12	1	1	0	1	0	0	1
TCGA-IN-A6RN	2	0	0	19.51	0	19.51	0	0	0	0	1	0	0
TCGA-D7-6528	2	0	0	15.21	0	15.21	0	0	0	0	1	0	1
TCGA-BR-A4J9	2	0	0	0.46	0	0.46	0	1	1	0	0	1	0
TCGA-BR-8678	2	0	0	24.77	0	24.77	0	0	0	0	1	1	1
TCGA-BR-7715	2	0	0	33.61	0	33.61	0	0	0	0	1	1	0
TCGA-BR-7722	2	0	1	15.31	1	11.3084	0	0	1	0	0	1	0
TCGA-VQ-AA6A	2	1	0	38.9	0	38.9	0	0	0	1	0	1	0
TCGA-HU-A4GC	2	0	0	3.25	0	3.25	0	1	1	1	1	1	0
TCGA-ZA-A8F6	2	0	0	17.25	0	17.25	0	1	0	0	1	1	0
TCGA-BR-8081	2	0	0	32.23	0	32.23	1	0	0	0	1	0	1
TCGA-D7-A6EY	2	0	1	11.43	1	7.06913	1	1	1	1	1	0	1
TCGA-HU-A4GT	2	1	0	6.5	0	6.5	1	1	1	0	1	0	1
TCGA-CD-8534	2	0	0	12.06	1	6.6	0	1	1	0	0	1	0
TCGA-VQ-A8PE	2	0	1	22.17	1	8.71	0	0	1	1	1	1	1
TCGA-HU-A4GJ	2	1	0	21.35	1	17.97	0	1	1	1	0	0	0
TCGA-BR-A4CR	2	0	1	34.4213	0	34.4213	0	0	1	1	1	0	0
TCGA-D7-A4Z0	2	1	0	14.75	0	14.75	0	1	1	0	0	0	0
TCGA-D7-A74A	2	0	0	19.94	0	19.94	0	0	0	1	0	0	1
TCGA-BR-8361	2	0	0	31.08	0	31.08	1	0	1	1	1	0	1
TCGA-BR-8080	2	0	1	9.59	1	9.59	0	0	1	1	1	0	0
TCGA-D7-A6F0	2	0	0	22.27	0	22.27	0	0	1	0	1	0	1
TCGA-BR-8591	2	0	0	28.12	0	28.12	1	1	1	1	1	1	1
TCGA-VQ-A8PU	2	1	1	27.33	1	27.33	0	0	1	1	1	0	1
TCGA-MX-A5UJ	2	0	0	19.71	0	19.71	1	1	1	1	1	0	0
TCGA-D7-8572	2	0	0	16.79	0	16.79	0	0	0	0	0	1	0
TCGA-CG-4475	2	0	0	22.96	0	22.96	0	1	1	0	1	1	0
TCGA-BR-7851	2	0	1	19.9554	1	9.4206	1	0	1	0	1	1	0
TCGA-FP-7829	2	1	0	19.51	0	19.51	0	0	0	0	1	1	0
TCGA-F1-6874	2	0	0	14.45	0	14.45	1	0	1	0	1	1	1
TCGA-BR-7716	2	0	0	39.75	0	39.75	0	0	0	0	0	0	1
TCGA-BR-8059	2	0	1	14.42	1	14.42	1	0	1	1	1	1	0
TCGA-BR-A44U	2	0	1	13.86	1	8.07187	0	1	1	1	1	1	0
TCGA-D7-6524	2	0	0	17.84	1	17.84	0	1	1	0	0	1	0
TCGA-CD-8526	2	1	0	12.52	0	12.52	0	0	1	1	1	0	0
TCGA-CG-5718	2	0	1	35.97	1	25.0785	0	0	0	0	1	0	1
TCGA-D7-8579	2	1	0	20.89	0	20.89	0	1	0	0	1	0	0
TCGA-VQ-A91E	2	1	0	21.81	0	21.81	1	1	1	1	1	0	1
TCGA-BR-6564	2	0	1	26.08	1	20.9752	0	0	1	1	0	0	0
TCGA-BR-8368	2	0	0	4.3	0	4.3	1	0	1	0	1	0	1
TCGA-CD-8535	2	1	0	12.81	0	12.81	0	0	1	1	0	1	0
TCGA-BR-A4J6	2	0	0	0.66	0	0.66	0	0	0	0	1	0	0
TCGA-BR-8382	2	0	1	25.03	1	19.4069	1	1	1	1	1	0	1
TCGA-FP-7916	2	0	1	14.06	1	4.01988	0	1	1	1	1	1	0
TCGA-VQ-A91K	2	1	0	61.17	0	61.17	1	1	0	1	1	1	0
TCGA-CD-5799	2	1	0	13.01	0	13.01	0	1	1	0	0	1	0
TCGA-BR-6705	2	0	1	25.59	1	23.3242	0	0	1	1	1	0	0
TCGA-BR-8588	2	0	0	12.78	0	12.78	0	0	1	0	0	0	0
TCGA-BR-8384	2	0	0	3.71	0	3.71	0	1	1	1	1	1	0
TCGA-CD-A48C	2	0	1	11.6	1	7.56	0	1	1	0	1	0	0
TCGA-CD-5804	2	1	0	12.09	0	12.09	0	1	0	0	1	1	0
TCGA-IN-A6RL	2	0	1	13.34	1	10.09	0	0	0	1	1	1	0
TCGA-VQ-A92D	2	0	0	66.75	0	66.75	0	0	0	0	1	1	1
TCGA-BR-7707	2	0	0	35.81	0	35.81	1	0	1	0	1	0	1
TCGA-KB-A93G	2	0	0	20.14	0	20.14	0	0	0	0	1	1	0
TCGA-HU-8608	2	1	0	21.06	1	9.1	0	0	1	1	1	1	1
TCGA-CD-8530	2	1	0	12.39	0	12.39	0	0	1	0	0	1	0
TCGA-CD-5801	2	0	1	13.17	1	7.08722	0	1	1	1	1	1	1
TCGA-CD-8528	2	1	0	12.32	0	12.32	0	1	1	1	0	0	1
TCGA-F1-A448	2	1	0	21.25	0	21.25	1	1	1	1	1	1	0
TCGA-CD-8525	2	1	0	12.58	0	12.58	0	1	1	1	1	0	1
TCGA-HU-8602	2	1	0	22.31	0	22.31	1	1	1	0	0	0	1
TCGA-CG-4466	2	0	0	18.96	0	18.96	0	0	0	0	1	0	1
TCGA-CD-5803	2	0	1	11.2	1	9.86	0	1	1	0	1	0	0
TCGA-HU-8249	2	1	0	28.94	0	28.94	0	0	0	1	1	1	1
TCGA-D7-6818	2	1	1	12.35	1	9.13	0	0	1	1	0	1	0
TCGA-KB-A6F7	2	1	0	63.57	0	63.57	0	0	1	0	0	0	1
TCGA-HU-A4G3	2	1	0	5.58	0	5.58	0	1	0	0	0	1	0
TCGA-BR-4253	2	0	1	4.07	1	0.505147	0	0	1	1	1	0	1
TCGA-BR-7704	2	0	0	35.22	0	35.22	0	0	1	0	1	0	1
TCGA-BR-8589	2	0	0	27.1	0	27.1	0	0	1	1	0	1	1
TCGA-3M-AB46	2	1	0	57.98	0	57.98	0	0	0	0	1	1	1
TCGA-CD-8531	2	1	0	12.58	0	12.58	0	0	1	1	1	0	1
TCGA-HU-A4G8	2	1	0	22.67	0	22.67	1	1	1	0	1	0	1
TCGA-CD-8532	2	0	1	11.63	1	9.26	0	0	0	0	0	1	1
TCGA-D7-6519	2	1	0	20.53	1	14.09	0	0	1	0	0	0	0
TCGA-KB-A93H	2	0	0	37.61	0	37.61	0	0	0	0	1	0	1
TCGA-HF-A5NB	2	1	0	30.49	0	30.49	1	1	1	1	1	0	1
TCGA-FP-8210	2	1	1	5.03	1	3.09428	0	1	1	1	0	1	0
TCGA-HU-A4H0	2	0	0	2.1	0	2.1	0	0	1	1	1	1	1
TCGA-SW-A7EA	2	0	0	19.02	0	19.02	1	1	1	0	0	0	1
TCGA-BR-A4IV	2	1	1	28.55	1	24.21	0	1	1	1	0	1	0
TCGA-BR-8676	2	0	0	7.52	0	7.52	0	1	1	1	0	1	1
TCGA-RD-A8MW	2	1	1	37.88	1	3.22	0	1	1	1	1	1	0
TCGA-BR-6803	2	0	0	31.18	0	31.18	0	0	1	0	0	0	0
TCGA-D7-8573	2	0	0	19.48	0	19.48	0	0	1	0	0	1	1
TCGA-HU-A4H3	2	1	0	28.98	1	15.31	1	0	1	1	0	0	1
TCGA-HU-A4H6	2	1	0	21.16	0	21.16	0	1	0	1	1	0	1
TCGA-BR-6802	2	0	0	30.88	1	26.51	1	0	1	1	1	1	1
TCGA-F1-A72C	2	1	0	11.37	1	11.27	0	1	0	0	1	1	1
TCGA-D7-6520	2	0	0	18.82	1	1.51	0	1	1	1	0	1	0
TCGA-BR-8487	2	0	0	1.12	0	1.12	1	1	1	0	0	0	1
TCGA-CD-8533	2	0	0	15.37	1	7.42	0	1	1	0	0	1	0
TCGA-CG-4437	2	0	0	8.05	0	8.05	0	0	0	0	1	1	1
TCGA-HU-A4GU	2	0	0	6.57	0	6.57	1	1	1	0	1	1	1
TCGA-FP-8211	2	1	0	13.57	0	13.57	0	0	0	0	0	1	1
TCGA-BR-8295	2	0	1	2.2	1	2.2	0	0	1	0	0	0	0
TCGA-VQ-A94U	2	1	0	26.91	0	26.91	0	1	1	0	1	1	0
TCGA-VQ-A91V	2	1	0	42.61	1	38.9	0	0	0	1	0	1	1
TCGA-D7-6527	2	1	1	10.25	1	2.46	0	0	0	0	0	1	0
TCGA-CD-A4MG	2	0	1	6.57	1	2.43	1	0	1	0	1	1	0
TCGA-BR-6566	2	0	0	32.75	0	32.75	1	0	1	0	0	0	1
TCGA-B7-A5TJ	2	0	0	11.01	0	11.01	1	0	0	0	1	1	0
TCGA-D7-8576	2	0	1	14.65	1	6.7	0	1	1	1	0	0	0
TCGA-BR-8485	2	0	0	9.2	0	9.2	0	0	1	1	1	0	0
TCGA-D7-8578	2	0	0	21.12	1	14.82	0	1	0	0	1	1	0
TCGA-HU-A4GX	2	1	0	20.24	0	20.24	1	1	1	1	1	0	1
TCGA-VQ-A8P2	2	1	0	38.11	0	38.11	1	0	0	1	1	1	1
TCGA-CD-5800	2	0	0	13.14	0	13.14	0	1	0	0	0	0	0
TCGA-HU-8604	2	1	0	22.8	0	22.8	0	1	0	0	1	0	1
TCGA-BR-8687	2	0	1	8.21	1	6.87612	0	0	1	1	1	0	0
TCGA-HU-A4GQ	2	0	1	0.1	1	0.1	1	1	0	1	1	1	0
TCGA-BR-8365	2	0	1	17.51	1	12.6956	0	0	1	0	1	0	0
TCGA-HU-A4HB	2	1	1	15.67	1	12.81	0	1	1	0	1	1	1
TCGA-CG-5723	2	0	0	104.99	0	104.99	1	0	1	0	1	1	1
TCGA-BR-8677	2	0	0	26.71	0	26.71	0	1	1	1	1	0	0
TCGA-BR-7197	2	0	0	9.2	0	9.2	0	1	1	0	1	1	0
TCGA-CG-4477	2	1	0	30.95	1	11.99	0	0	1	0	0	0	1
TCGA-BR-6801	2	0	0	40.18	0	40.18	0	0	0	0	1	1	0
TCGA-BR-8286	2	0	0	29.4	0	29.4	0	1	1	0	0	1	1
TCGA-D7-5578	2	0	0	12.65	0	12.65	0	0	1	1	1	1	0
TCGA-VQ-A91S	2	1	0	32.85	0	32.85	0	0	1	1	0	1	1
TCGA-MX-A663	2	0	1	9.86	1	7.16	0	0	1	0	1	1	0
TCGA-FP-A9TM	2	1	0	6.21	0	6.21	0	0	0	0	1	1	1
TCGA-VQ-AA6J	2	0	0	27.53	0	27.53	0	0	1	1	1	1	1
TCGA-D7-A4YX	2	0	0	36.4	0	36.4	0	0	1	0	0	1	1
TCGA-CD-8524	2	0	0	12.75	1	2.27	0	1	1	0	0	0	0
TCGA-VQ-AA68	2	1	0	43.63	0	43.63	0	0	0	1	0	0	1
TCGA-VQ-A8PB	2	1	1	34.26	1	28.4067	1	1	0	0	1	0	1
TCGA-VQ-AA69	2	1	0	28.38	0	28.38	0	0	0	1	0	1	1
TCGA-RD-A7C1	2	0	1	16.66	1	14.39	0	0	1	0	1	1	1
TCGA-D7-8574	2	0	0	17.18	0	17.18	0	1	1	1	1	1	0
TCGA-HU-A4H2	2	0	0	12.94	0	12.94	0	1	0	1	0	0	1
TCGA-CD-A489	2	0	1	11.3	1	9.1	0	1	1	0	0	1	0
TCGA-FP-8099	2	0	0	17.05	0	17.05	0	0	0	0	1	1	1
TCGA-HF-7131	2	1	0	8.84088	0	8.84088	0	0	0	0	1	0	1
TCGA-BR-8284	2	0	1	8.05	1	8.05	1	1	1	1	1	0	0
TCGA-BR-4280	2	0	1	6.6	1	6.6	1	0	0	1	1	0	1
TCGA-CD-8527	2	1	1	7.16	1	5.22	0	1	0	0	1	0	0
TCGA-FP-7735	2	0	1	3.48	1	3.38993	0	0	0	0	1	1	0
TCGA-D7-8575	2	0	1	18.2	1	14.03	0	0	1	1	1	1	0
TCGA-HF-7132	2	1	0	77.23	0	77.23	1	1	0	0	1	1	0
TCGA-CD-A48A	2	1	0	12.42	0	12.42	0	0	0	0	0	1	0
TCGA-BR-7958	2	0	0	29.53	0	29.53	0	0	1	1	0	1	1
TCGA-CD-A4MH	2	1	0	12.19	0	12.19	0	1	0	0	1	0	0
TCGA-D7-6815	2	0	0	15.97	0	15.97	0	0	0	0	1	0	0
TCGA-BR-8060	2	0	1	11.43	1	7.05556	0	0	1	0	1	0	0
TCGA-D7-A4YV	2	0	1	5.91	1	5.91	1	1	1	0	1	0	0
TCGA-BR-A452	2	0	1	7.52	1	1.4757	0	1	1	1	0	1	0
TCGA-BR-8078	2	0	0	29.57	0	29.57	1	0	1	0	1	0	1
TCGA-FP-A4BE	2	1	0	11.07	0	11.07	1	0	1	0	0	1	1
TCGA-HF-7136	2	1	0	11.4796	0	2.95781	0	0	0	1	1	1	0
TCGA-D7-A4YT	2	0	0	14.26	0	14.26	0	0	0	1	0	1	1
TCGA-CD-A4MI	2	0	1	11.76	1	8.9	1	1	0	1	0	1	0
TCGA-BR-A4IU	2	1	0	27.53	0	27.53	0	1	1	1	0	0	0
TCGA-CD-8536	2	1	0	12.42	0	12.42	1	0	1	0	1	1	1
TCGA-CD-A4MJ	2	0	0	12.61	1	2.27	1	0	0	0	0	1	1
TCGA-HU-8243	2	1	1	5.91	1	4.34	0	0	0	1	1	1	1
TCGA-EQ-A4SO	2	1	0	16.23	0	16.23	0	1	0	1	1	1	1
TCGA-D7-6518	2	0	0	19.12	0	19.12	0	0	1	1	1	1	0
TCGA-D7-6820	2	0	0	11.3	0	11.3	0	0	0	0	0	1	1
TCGA-D7-A4YY	2	1	0	13.76	0	13.76	1	1	1	1	0	1	1
TCGA-VQ-A91W	2	1	0	60.81	0	60.81	0	0	0	1	0	1	1
TCGA-BR-4255	2	0	1	4.07	1	0.745011	0	0	1	1	1	0	0
TCGA-BR-A4QI	2	0	1	21.42	1	12.58	0	1	1	0	1	0	1
TCGA-CG-4449	2	0	0	19.05	1	11.04	0	1	0	0	1	1	0
TCGA-B7-5816	2	0	0	26.68	0	26.68	1	0	1	0	0	0	1
TCGA-BR-A4IY	2	1	0	12.88	0	12.88	0	1	1	0	0	1	1
TCGA-D7-6817	2	1	0	12.78	0	12.78	0	0	1	1	0	1	1
TCGA-BR-A4J2	2	1	0	14.16	0	14.16	0	1	1	0	1	1	0
TCGA-HU-A4GN	2	1	0	29.96	1	5.52	1	1	0	0	0	1	1
TCGA-BR-8363	2	0	1	0.26	1	0.26	1	1	1	0	1	0	1
TCGA-BR-A4PE	2	0	0	20.4	0	20.4	0	0	0	0	1	0	1
TCGA-BR-A4PD	2	0	0	20.63	0	20.63	0	0	1	0	1	0	1
TCGA-VQ-AA6B	2	1	0	32.92	0	32.92	0	0	0	1	0	1	0
TCGA-BR-A4CS	3	0	1	1.48	1	1.48	0	0	1	1	1	1	0
TCGA-HJ-7597	3	0	1	26.45	1	26.12	1	0	1	0	1	0	1
TCGA-HU-A4H4	3	1	0	23.82	0	23.82	1	1	1	0	0	0	1
TCGA-BR-8686	3	0	1	20.86	1	20.86	0	1	1	1	1	1	0
TCGA-BR-7901	3	0	1	3.45	1	2.99	0	0	0	0	1	1	0
TCGA-D7-A6F2	3	0	0	15.64	0	15.64	0	0	1	0	0	1	1
TCGA-VQ-A8P8	3	0	0	30.95	0	30.95	0	0	0	0	1	0	0
TCGA-D7-A6EX	3	0	0	11.3	0	11.3	0	1	1	1	1	0	0
TCGA-CD-5798	3	1	0	13.4	0	13.4	0	1	0	0	1	1	0
TCGA-VQ-A8E2	3	1	0	43.33	0	43.33	0	0	0	1	0	1	0
TCGA-CG-4444	3	1	0	47.01	0	47.01	0	0	1	1	1	1	0
TCGA-BR-8682	3	1	0	32.56	0	32.56	0	1	1	0	0	1	0
TCGA-F1-6177	3	0	1	41.0347	1	37.2715	1	1	0	0	1	1	1
TCGA-D7-6822	3	0	0	12.32	0	12.32	0	0	0	0	1	1	1
TCGA-BR-6563	3	0	0	39.09	1	4.86	0	1	1	0	0	1	0
TCGA-HU-A4H5	3	1	0	23.78	0	23.78	0	0	0	0	1	1	1
TCGA-VQ-A8P3	3	1	0	37.19	0	37.19	0	0	0	1	1	1	0
TCGA-BR-6707	3	0	1	19.88	1	13.99	0	0	1	0	1	1	1
TCGA-IN-8462	3	0	0	18.79	1	8.87	0	0	0	0	1	1	0
TCGA-BR-6852	3	0	0	44.91	0	44.91	1	0	1	0	0	0	1
TCGA-BR-8679	3	0	1	14.707	0	14.707	0	0	0	0	0	0	0
TCGA-FP-A4BF	3	0	1	5.52	1	5.22	0	0	1	1	1	1	1
TCGA-HU-A4H8	3	1	0	14.06	1	11.63	1	1	0	0	1	1	1
TCGA-VQ-A8DT	3	1	0	48.75	1	45.2	0	0	1	1	0	1	1
TCGA-BR-6565	3	0	1	9.17	1	9.17	0	0	0	0	1	1	0
TCGA-D7-6522	3	0	0	18.59	0	18.59	0	1	1	0	0	1	0
TCGA-BR-8058	3	0	0	37.22	1	2.92	0	1	1	1	0	0	0
TCGA-CD-A486	3	1	1	6.31	1	2.6	0	0	0	0	1	1	1
TCGA-BR-8369	3	0	0	14.03	1	13.76	0	1	1	1	1	0	0
TCGA-B7-5818	3	0	0	11.7	0	11.7	0	0	1	0	0	1	1
TCGA-CD-A487	3	1	0	12.29	0	12.29	0	1	1	0	0	1	0
TCGA-BR-8366	3	0	0	0.95	0	0.95	0	0	1	0	1	0	1
TCGA-CG-4436	3	0	0	7.98	0	7.98	0	0	0	0	0	1	1
TCGA-HU-A4GF	3	0	0	25.79	0	25.79	0	1	0	0	1	1	1
TCGA-HU-8238	3	1	0	1.51	0	1.51	0	1	0	1	0	1	1
TCGA-BR-8484	3	0	1	25.16	1	17.2079	0	0	0	1	0	1	1
TCGA-VQ-A91A	3	1	0	39.42	1	4.24	0	0	0	1	1	1	0
TCGA-BR-4267	3	0	1	6.18	1	2.16893	0	0	0	0	0	1	1
TCGA-BR-A4PF	3	0	0	1.15	0	1.15	0	1	1	1	1	1	1
TCGA-HU-A4G2	3	1	0	24.28	0	24.28	0	1	1	0	0	1	1
TCGA-BR-6452	3	0	0	34.66	0	34.66	1	0	1	0	1	0	1
TCGA-HU-A4GD	3	1	0	22.73	1	13.11	0	1	1	0	0	1	1
TCGA-FP-8209	3	1	1	59.49	1	55.06	0	1	1	0	0	1	0
TCGA-3M-AB47	3	1	1	12.5189	1	12.5189	0	0	1	1	0	1	0
TCGA-VQ-AA6F	3	1	0	54.07	1	17.94	0	0	0	0	0	1	1
TCGA-BR-6456	3	0	1	17.28	1	16.8182	0	0	0	0	1	0	0
TCGA-D7-A6EZ	3	0	1	20.3	1	20.3	0	0	1	1	1	1	1
TCGA-BR-6453	3	0	0	15.93	0	15.93	0	0	1	0	0	1	0
TCGA-HU-A4GY	3	0	0	0.26	0	0.26	0	1	1	1	1	0	0
TCGA-HU-A4GP	3	1	0	8.97	0	8.97	0	1	0	0	0	0	0
TCGA-CD-5813	3	0	1	12.39	1	10.35	0	0	1	0	0	1	0
TCGA-BR-7723	3	0	1	28.71	1	18.36	0	0	1	1	0	1	0
TCGA-D7-A4YU	3	0	0	16.43	0	16.43	0	0	1	1	1	1	1
TCGA-BR-8364	3	0	0	22.17	0	22.17	0	0	1	1	0	0	0
TCGA-BR-A4J7	3	0	0	32.49	0	32.49	0	1	1	0	0	1	0
TCGA-VQ-AA6D	3	1	0	17.12	0	17.12	1	1	0	1	0	0	1
TCGA-IN-A6RN	3	0	0	19.51	0	19.51	0	0	0	0	1	0	0
TCGA-D7-6528	3	0	0	15.21	0	15.21	0	0	0	0	1	0	1
TCGA-BR-A4J9	3	0	0	0.46	0	0.46	0	1	1	0	0	1	0
TCGA-BR-8678	3	0	0	24.77	0	24.77	0	0	0	0	1	1	1
TCGA-BR-7715	3	0	0	33.61	0	33.61	0	0	0	0	1	1	0
TCGA-BR-7722	3	0	1	15.31	1	11.3303	0	0	1	0	0	1	0
TCGA-VQ-AA6A	3	1	0	38.9	0	38.9	0	0	0	1	0	1	0
TCGA-HU-A4GC	3	0	0	3.25	0	3.25	0	1	1	1	1	1	0
TCGA-ZA-A8F6	3	0	0	17.25	0	17.25	0	1	0	0	1	1	0
TCGA-BR-8081	3	0	0	32.23	0	32.23	1	0	0	0	1	0	1
TCGA-D7-A6EY	3	0	1	11.43	1	7.93927	1	1	1	1	1	0	1
TCGA-HU-A4GT	3	1	0	6.5	0	6.5	1	1	1	0	1	0	1
TCGA-CD-8534	3	0	0	12.06	1	6.6	0	1	1	0	0	1	0
TCGA-VQ-A8PE	3	0	1	22.17	1	8.71	0	0	1	1	1	1	1
TCGA-HU-A4GJ	3	1	0	21.35	1	17.97	0	1	1	1	0	0	0
TCGA-BR-A4CR	3	0	1	28.5429	0	28.5429	0	0	1	1	1	0	0
TCGA-D7-A4Z0	3	1	0	14.75	0	14.75	0	1	1	0	0	0	0
TCGA-D7-A74A	3	0	0	19.94	0	19.94	0	0	0	1	0	0	1
TCGA-BR-8361	3	0	0	31.08	0	31.08	1	0	1	1	1	0	1
TCGA-BR-8080	3	0	1	9.59	1	5.76529	0	0	1	1	1	0	0
TCGA-D7-A6F0	3	0	0	22.27	0	22.27	0	0	1	0	1	0	1
TCGA-BR-8591	3	0	0	28.12	0	28.12	1	1	1	1	1	1	1
TCGA-VQ-A8PU	3	1	1	27.33	1	25.0419	0	0	1	1	1	0	1
TCGA-MX-A5UJ	3	0	0	19.71	0	19.71	1	1	1	1	1	0	0
TCGA-D7-8572	3	0	0	16.79	0	16.79	0	0	0	0	0	1	0
TCGA-CG-4475	3	0	0	22.96	0	22.96	0	1	1	0	1	1	0
TCGA-BR-7851	3	0	1	50.3376	1	43.6166	1	0	1	0	1	1	0
TCGA-FP-7829	3	1	0	19.51	0	19.51	0	0	0	0	1	1	0
TCGA-F1-6874	3	0	0	14.45	0	14.45	1	0	1	0	1	1	1
TCGA-BR-7716	3	0	0	39.75	0	39.75	0	0	0	0	0	0	1
TCGA-BR-8059	3	0	1	14.42	1	14.42	1	0	1	1	1	1	0
TCGA-BR-A44U	3	0	1	13.86	1	4.67908	0	1	1	1	1	1	0
TCGA-D7-6524	3	0	0	17.84	1	17.84	0	1	1	0	0	1	0
TCGA-CD-8526	3	1	0	12.52	0	12.52	0	0	1	1	1	0	0
TCGA-CG-5718	3	0	1	35.97	1	33.0377	0	0	0	0	1	0	1
TCGA-D7-8579	3	1	0	20.89	0	20.89	0	1	0	0	1	0	0
TCGA-VQ-A91E	3	1	0	21.81	0	21.81	1	1	1	1	1	0	1
TCGA-BR-6564	3	0	1	26.08	1	21.7494	0	0	1	1	0	0	0
TCGA-BR-8368	3	0	0	4.3	0	4.3	1	0	1	0	1	0	1
TCGA-CD-8535	3	1	0	12.81	0	12.81	0	0	1	1	0	1	0
TCGA-BR-A4J6	3	0	0	0.66	0	0.66	0	0	0	0	1	0	0
TCGA-BR-8382	3	0	1	25.03	1	24.574	1	1	1	1	1	0	1
TCGA-FP-7916	3	0	1	14.06	1	9.81507	0	1	1	1	1	1	0
TCGA-VQ-A91K	3	1	0	61.17	0	61.17	1	1	0	1	1	1	0
TCGA-CD-5799	3	1	0	13.01	0	13.01	0	1	1	0	0	1	0
TCGA-BR-6705	3	0	1	25.59	1	23.658	0	0	1	1	1	0	0
TCGA-BR-8588	3	0	0	12.78	0	12.78	0	0	1	0	0	0	0
TCGA-BR-8384	3	0	0	3.71	0	3.71	0	1	1	1	1	1	0
TCGA-CD-A48C	3	0	1	11.6	1	7.56	0	1	1	0	1	0	0
TCGA-CD-5804	3	1	0	12.09	0	12.09	0	1	0	0	1	1	0
TCGA-IN-A6RL	3	0	1	13.34	1	10.09	0	0	0	1	1	1	0
TCGA-VQ-A92D	3	0	0	66.75	0	66.75	0	0	0	0	1	1	1
TCGA-BR-7707	3	0	0	35.81	0	35.81	1	0	1	0	1	0	1
TCGA-KB-A93G	3	0	0	20.14	0	20.14	0	0	0	0	1	1	0
TCGA-HU-8608	3	1	0	21.06	1	9.1	0	0	1	1	1	1	1
TCGA-CD-8530	3	1	0	12.39	0	12.39	0	0	1	0	0	1	0
TCGA-CD-5801	3	0	1	13.17	1	5.00993	0	1	1	1	1	1	1
TCGA-CD-8528	3	1	0	12.32	0	12.32	0	1	1	1	0	0	1
TCGA-F1-A448	3	1	0	21.25	0	21.25	1	1	1	1	1	1	0
TCGA-CD-8525	3	1	0	12.58	0	12.58	0	1	1	1	1	0	1
TCGA-HU-8602	3	1	0	22.31	0	22.31	1	1	1	0	0	0	1
TCGA-CG-4466	3	0	0	18.96	0	18.96	0	0	0	0	1	0	1
TCGA-CD-5803	3	0	1	11.2	1	9.86	0	1	1	0	1	0	0
TCGA-HU-8249	3	1	0	28.94	0	28.94	0	0	0	1	1	1	1
TCGA-D7-6818	3	1	1	12.35	1	9.13	0	0	1	1	0	1	0
TCGA-KB-A6F7	3	1	0	63.57	0	63.57	0	0	1	0	0	0	1
TCGA-HU-A4G3	3	1	0	5.58	0	5.58	0	1	0	0	0	1	0
TCGA-BR-4253	3	0	1	4.07	1	3.93733	0	0	1	1	1	0	1
TCGA-BR-7704	3	0	0	35.22	0	35.22	0	0	1	0	1	0	1
TCGA-BR-8589	3	0	0	27.1	0	27.1	0	0	1	1	0	1	1
TCGA-3M-AB46	3	1	0	57.98	0	57.98	0	0	0	0	1	1	1
TCGA-CD-8531	3	1	0	12.58	0	12.58	0	0	1	1	1	0	1
TCGA-HU-A4G8	3	1	0	22.67	0	22.67	1	1	1	0	1	0	1
TCGA-CD-8532	3	0	1	11.63	1	9.26	0	0	0	0	0	1	1
TCGA-D7-6519	3	1	0	20.53	1	14.09	0	0	1	0	0	0	0
TCGA-KB-A93H	3	0	0	37.61	0	37.61	0	0	0	0	1	0	1
TCGA-HF-A5NB	3	1	0	30.49	0	30.49	1	1	1	1	1	0	1
TCGA-FP-8210	3	1	1	5.03	1	5.03	0	1	1	1	0	1	0
TCGA-HU-A4H0	3	0	0	2.1	0	2.1	0	0	1	1	1	1	1
TCGA-SW-A7EA	3	0	0	19.02	0	19.02	1	1	1	0	0	0	1
TCGA-BR-A4IV	3	1	1	28.55	1	24.21	0	1	1	1	0	1	0
TCGA-BR-8676	3	0	0	7.52	0	7.52	0	1	1	1	0	1	1
TCGA-RD-A8MW	3	1	1	37.88	1	3.22	0	1	1	1	1	1	0
TCGA-BR-6803	3	0	0	31.18	0	31.18	0	0	1	0	0	0	0
TCGA-D7-8573	3	0	0	19.48	0	19.48	0	0	1	0	0	1	1
TCGA-HU-A4H3	3	1	0	28.98	1	15.31	1	0	1	1	0	0	1
TCGA-HU-A4H6	3	1	0	21.16	0	21.16	0	1	0	1	1	0	1
TCGA-BR-6802	3	0	0	30.88	1	26.51	1	0	1	1	1	1	1
TCGA-F1-A72C	3	1	0	11.37	1	11.27	0	1	0	0	1	1	1
TCGA-D7-6520	3	0	0	18.82	1	1.51	0	1	1	1	0	1	0
TCGA-BR-8487	3	0	0	1.12	0	1.12	1	1	1	0	0	0	1
TCGA-CD-8533	3	0	0	15.37	1	7.42	0	1	1	0	0	1	0
TCGA-CG-4437	3	0	0	8.05	0	8.05	0	0	0	0	1	1	1
TCGA-HU-A4GU	3	0	0	6.57	0	6.57	1	1	1	0	1	1	1
TCGA-FP-8211	3	1	0	13.57	0	13.57	0	0	0	0	0	1	1
TCGA-BR-8295	3	0	1	2.2	1	1.79443	0	0	1	0	0	0	0
TCGA-VQ-A94U	3	1	0	26.91	0	26.91	0	1	1	0	1	1	0
TCGA-VQ-A91V	3	1	0	42.61	1	38.9	0	0	0	1	0	1	1
TCGA-D7-6527	3	1	1	10.25	1	2.46	0	0	0	0	0	1	0
TCGA-CD-A4MG	3	0	1	6.57	1	2.43	1	0	1	0	1	1	0
TCGA-BR-6566	3	0	0	32.75	0	32.75	1	0	1	0	0	0	1
TCGA-B7-A5TJ	3	0	0	11.01	0	11.01	1	0	0	0	1	1	0
TCGA-D7-8576	3	0	1	14.65	1	6.7	0	1	1	1	0	0	0
TCGA-BR-8485	3	0	0	9.2	0	9.2	0	0	1	1	1	0	0
TCGA-D7-8578	3	0	0	21.12	1	14.82	0	1	0	0	1	1	0
TCGA-HU-A4GX	3	1	0	20.24	0	20.24	1	1	1	1	1	0	1
TCGA-VQ-A8P2	3	1	0	38.11	0	38.11	1	0	0	1	1	1	1
TCGA-CD-5800	3	0	0	13.14	0	13.14	0	1	0	0	0	0	0
TCGA-HU-8604	3	1	0	22.8	0	22.8	0	1	0	0	1	0	1
TCGA-BR-8687	3	0	1	8.21	1	3.32404	0	0	1	1	1	0	0
TCGA-HU-A4GQ	3	0	1	0.1	1	0.1	1	1	0	1	1	1	0
TCGA-BR-8365	3	0	1	17.51	1	15.559	0	0	1	0	1	0	0
TCGA-HU-A4HB	3	1	1	15.67	1	12.81	0	1	1	0	1	1	1
TCGA-CG-5723	3	0	0	104.99	0	104.99	1	0	1	0	1	1	1
TCGA-BR-8677	3	0	0	26.71	0	26.71	0	1	1	1	1	0	0
TCGA-BR-7197	3	0	0	9.2	0	9.2	0	1	1	0	1	1	0
TCGA-CG-4477	3	1	0	30.95	1	11.99	0	0	1	0	0	0	1
TCGA-BR-6801	3	0	0	40.18	0	40.18	0	0	0	0	1	1	0
TCGA-BR-8286	3	0	0	29.4	0	29.4	0	1	1	0	0	1	1
TCGA-D7-5578	3	0	0	12.65	0	12.65	0	0	1	1	1	1	0
TCGA-VQ-A91S	3	1	0	32.85	0	32.85	0	0	0	1	0	1	1
TCGA-MX-A663	3	0	1	9.86	1	7.16	0	1	1	0	1	1	0
TCGA-FP-A9TM	3	1	0	6.21	0	6.21	0	0	0	0	1	1	1
TCGA-VQ-AA6J	3	0	0	27.53	0	27.53	0	0	1	1	1	1	1
TCGA-D7-A4YX	3	0	0	36.4	0	36.4	0	0	1	0	0	1	1
TCGA-CD-8524	3	0	0	12.75	1	2.27	0	1	1	0	0	0	0
TCGA-VQ-AA68	3	1	0	43.63	0	43.63	0	0	0	1	0	0	1
TCGA-VQ-A8PB	3	1	1	34.26	1	31.4529	1	1	0	0	1	0	1
TCGA-VQ-AA69	3	1	0	28.38	0	28.38	0	0	0	1	0	1	1
TCGA-RD-A7C1	3	0	1	16.66	1	14.39	0	0	1	0	1	1	1
TCGA-D7-8574	3	0	0	17.18	0	17.18	0	1	1	1	1	1	0
TCGA-HU-A4H2	3	0	0	12.94	0	12.94	0	1	0	1	0	0	1
TCGA-CD-A489	3	0	1	11.3	1	9.1	0	1	1	0	0	1	0
TCGA-FP-8099	3	0	0	17.05	0	17.05	0	0	0	0	1	1	1
TCGA-HF-7131	3	1	0	5.07113	0	5.07113	0	0	0	0	0	0	1
TCGA-BR-8284	3	0	1	8.05	1	3.65612	1	1	1	1	1	0	0
TCGA-BR-4280	3	0	1	6.6	1	1.52783	1	1	0	1	1	0	1
TCGA-CD-8527	3	1	1	7.16	1	5.22	0	1	0	0	1	0	0
TCGA-FP-7735	3	0	1	3.48	1	2.06302	0	0	0	0	1	1	0
TCGA-D7-8575	3	0	1	18.2	1	14.03	0	0	1	1	1	1	0
TCGA-HF-7132	3	1	0	77.23	0	77.23	1	1	0	0	0	1	0
TCGA-CD-A48A	3	1	0	12.42	0	12.42	0	0	0	0	0	1	0
TCGA-BR-7958	3	0	0	29.53	0	29.53	0	0	1	1	0	1	1
TCGA-CD-A4MH	3	1	0	12.19	0	12.19	0	1	0	0	1	0	0
TCGA-D7-6815	3	0	0	15.97	0	15.97	0	0	0	0	1	0	0
TCGA-BR-8060	3	0	1	11.43	1	11.43	0	0	1	0	1	0	0
TCGA-D7-A4YV	3	0	1	5.91	1	5.91	1	1	1	0	1	0	0
TCGA-BR-A452	3	0	1	7.52	1	6.33992	0	1	1	1	0	1	0
TCGA-BR-8078	3	0	0	29.57	0	29.57	1	0	1	0	1	0	1
TCGA-FP-A4BE	3	1	0	11.07	0	11.07	1	0	1	0	0	1	1
TCGA-HF-7136	3	1	0	13.1685	0	11.766	0	0	0	1	0	1	0
TCGA-D7-A4YT	3	0	0	14.26	0	14.26	0	0	0	1	0	1	1
TCGA-CD-A4MI	3	0	1	11.76	1	8.9	1	1	0	1	0	1	0
TCGA-BR-A4IU	3	1	0	27.53	0	27.53	0	1	1	1	0	0	0
TCGA-CD-8536	3	1	0	12.42	0	12.42	1	0	1	0	1	1	1
TCGA-CD-A4MJ	3	0	0	12.61	1	2.27	1	0	0	0	0	1	1
TCGA-HU-8243	3	1	1	5.91	1	4.34	0	0	0	1	1	1	1
TCGA-EQ-A4SO	3	1	0	16.23	0	16.23	0	1	0	1	1	1	1
TCGA-D7-6518	3	0	0	19.12	0	19.12	0	0	1	1	1	1	0
TCGA-D7-6820	3	0	0	11.3	0	11.3	0	0	0	0	0	1	1
TCGA-D7-A4YY	3	1	0	13.76	0	13.76	1	1	1	1	0	1	1
TCGA-VQ-A91W	3	1	0	60.81	0	60.81	0	0	0	1	0	1	1
TCGA-BR-4255	3	0	1	4.07	1	0.106368	0	1	1	1	1	0	0
TCGA-BR-A4QI	3	0	1	21.42	1	12.58	0	1	1	0	1	0	1
TCGA-CG-4449	3	0	0	19.05	1	11.04	0	1	0	0	1	1	0
TCGA-B7-5816	3	0	0	26.68	0	26.68	1	0	1	0	0	0	1
TCGA-BR-A4IY	3	1	0	12.88	0	12.88	0	1	1	0	0	1	1
TCGA-D7-6817	3	1	0	12.78	0	12.78	0	0	1	1	0	1	1
TCGA-BR-A4J2	3	1	0	14.16	0	14.16	0	1	1	0	1	1	0
TCGA-HU-A4GN	3	1	0	29.96	1	5.52	1	1	0	0	0	1	1
TCGA-BR-8363	3	0	1	0.26	1	0.26	1	1	1	0	1	0	1
TCGA-BR-A4PE	3	0	0	20.4	0	20.4	0	0	0	0	1	0	1
TCGA-BR-A4PD	3	0	0	20.63	0	20.63	0	0	1	0	1	0	1
TCGA-VQ-AA6B	3	1	0	32.92	0	32.92	0	0	0	1	0	1	0
TCGA-BR-A4CS	4	0	1	1.48	1	1.48	0	0	1	1	1	1	0
TCGA-HJ-7597	4	0	1	26.45	1	26.12	1	0	1	0	1	0	1
TCGA-HU-A4H4	4	1	0	23.82	0	23.82	1	1	1	0	0	0	1
TCGA-BR-8686	4	0	1	20.86	1	20.86	0	1	1	1	1	1	0
TCGA-BR-7901	4	0	1	3.45	1	2.99	0	0	0	0	1	1	0
TCGA-D7-A6F2	4	0	0	15.64	0	15.64	0	0	1	0	0	1	1
TCGA-VQ-A8P8	4	0	0	30.95	0	30.95	0	0	0	0	1	0	0
TCGA-D7-A6EX	4	0	0	11.3	0	11.3	0	1	1	1	1	0	0
TCGA-CD-5798	4	1	0	13.4	0	13.4	0	1	0	0	1	1	0
TCGA-VQ-A8E2	4	1	0	43.33	0	43.33	0	0	0	1	0	1	0
TCGA-CG-4444	4	1	0	47.01	0	47.01	0	0	1	1	1	1	0
TCGA-BR-8682	4	1	0	32.56	0	32.56	0	1	1	0	0	1	0
TCGA-F1-6177	4	0	1	7.78491	1	7.78491	1	1	0	0	1	1	1
TCGA-D7-6822	4	0	0	12.32	0	12.32	0	0	0	0	1	1	1
TCGA-BR-6563	4	0	0	39.09	1	4.86	0	1	1	0	0	1	0
TCGA-HU-A4H5	4	1	0	23.78	0	23.78	0	0	0	0	1	1	1
TCGA-VQ-A8P3	4	1	0	37.19	0	37.19	0	0	0	1	1	1	0
TCGA-BR-6707	4	0	1	19.88	1	13.99	0	0	1	0	1	1	1
TCGA-IN-8462	4	0	0	18.79	1	8.87	0	0	0	0	1	1	0
TCGA-BR-6852	4	0	0	44.91	0	44.91	1	0	1	0	0	0	1
TCGA-BR-8679	4	0	0	15.1824	0	13.2149	0	0	0	0	0	0	0
TCGA-FP-A4BF	4	0	1	5.52	1	5.22	0	0	1	1	1	1	1
TCGA-HU-A4H8	4	1	0	14.06	1	11.63	1	1	0	0	1	1	1
TCGA-VQ-A8DT	4	1	0	48.75	1	45.2	0	0	1	1	0	1	1
TCGA-BR-6565	4	0	1	9.17	1	5.29618	0	0	0	0	1	1	0
TCGA-D7-6522	4	0	0	18.59	0	18.59	0	1	1	0	0	1	0
TCGA-BR-8058	4	0	0	37.22	1	2.92	0	1	1	1	0	0	0
TCGA-CD-A486	4	1	1	6.31	1	2.6	0	0	0	0	1	1	1
TCGA-BR-8369	4	0	0	14.03	1	13.76	0	1	1	1	1	0	0
TCGA-B7-5818	4	0	0	11.7	0	11.7	0	0	1	0	0	1	1
TCGA-CD-A487	4	1	0	12.29	0	12.29	0	1	1	0	0	1	0
TCGA-BR-8366	4	0	0	0.95	0	0.95	0	0	1	0	1	0	1
TCGA-CG-4436	4	0	0	7.98	0	7.98	0	0	0	0	0	1	1
TCGA-HU-A4GF	4	0	0	25.79	0	25.79	0	1	0	0	1	1	1
TCGA-HU-8238	4	1	0	1.51	0	1.51	0	1	0	1	0	1	1
TCGA-BR-8484	4	0	1	25.16	1	20.0097	0	0	0	1	0	1	1
TCGA-VQ-A91A	4	1	0	39.42	1	4.24	0	0	0	1	1	1	0
TCGA-BR-4267	4	0	1	6.18	1	2.94669	0	0	0	0	0	1	1
TCGA-BR-A4PF	4	0	0	1.15	0	1.15	0	1	1	1	1	1	1
TCGA-HU-A4G2	4	1	0	24.28	0	24.28	0	1	1	0	0	1	1
TCGA-BR-6452	4	0	0	34.66	0	34.66	1	0	1	0	1	0	1
TCGA-HU-A4GD	4	1	0	22.73	1	13.11	0	1	1	0	0	1	1
TCGA-FP-8209	4	1	1	59.49	1	55.06	0	1	1	0	0	1	0
TCGA-3M-AB47	4	1	1	7.97275	1	7.97275	0	0	1	1	0	1	0
TCGA-VQ-AA6F	4	1	0	54.07	1	17.94	0	0	0	0	0	1	1
TCGA-BR-6456	4	0	1	17.28	1	17.28	0	0	0	0	1	0	0
TCGA-D7-A6EZ	4	0	1	20.3	1	19.7734	0	0	1	1	1	1	1
TCGA-BR-6453	4	0	0	15.93	0	15.93	0	0	1	0	0	1	0
TCGA-HU-A4GY	4	0	0	0.26	0	0.26	0	1	1	1	1	0	0
TCGA-HU-A4GP	4	1	0	8.97	0	8.97	0	1	0	0	0	0	0
TCGA-CD-5813	4	0	1	12.39	1	10.35	0	0	1	0	0	1	0
TCGA-BR-7723	4	0	1	28.71	1	18.36	0	0	1	1	0	1	0
TCGA-D7-A4YU	4	0	0	16.43	0	16.43	0	0	1	1	1	1	1
TCGA-BR-8364	4	0	0	22.17	0	22.17	0	0	1	1	0	0	0
TCGA-BR-A4J7	4	0	0	32.49	0	32.49	0	1	1	0	0	1	0
TCGA-VQ-AA6D	4	1	0	17.12	0	17.12	1	1	0	1	0	0	1
TCGA-IN-A6RN	4	0	0	19.51	0	19.51	0	0	0	0	1	0	0
TCGA-D7-6528	4	0	0	15.21	0	15.21	0	0	0	0	1	0	1
TCGA-BR-A4J9	4	0	0	0.46	0	0.46	0	1	1	0	0	1	0
TCGA-BR-8678	4	0	0	24.77	0	24.77	0	0	0	0	1	1	1
TCGA-BR-7715	4	0	0	33.61	0	33.61	0	0	0	0	1	1	0
TCGA-BR-7722	4	0	1	15.31	1	11.9024	0	0	1	0	0	1	0
TCGA-VQ-AA6A	4	1	0	38.9	0	38.9	0	0	0	1	0	1	0
TCGA-HU-A4GC	4	0	0	3.25	0	3.25	0	1	1	1	1	1	0
TCGA-ZA-A8F6	4	0	0	17.25	0	17.25	0	1	0	0	1	1	0
TCGA-BR-8081	4	0	0	32.23	0	32.23	1	0	0	0	1	0	1
TCGA-D7-A6EY	4	0	1	11.43	1	4.19754	1	1	1	1	1	0	1
TCGA-HU-A4GT	4	1	0	6.5	0	6.5	1	1	1	0	1	0	1
TCGA-CD-8534	4	0	0	12.06	1	6.6	0	1	1	0	0	1	0
TCGA-VQ-A8PE	4	0	1	22.17	1	8.71	0	0	1	1	1	1	1
TCGA-HU-A4GJ	4	1	0	21.35	1	17.97	0	1	1	1	0	0	0
TCGA-BR-A4CR	4	0	0	0.239439	0	0.239439	0	0	1	1	1	0	0
TCGA-D7-A4Z0	4	1	0	14.75	0	14.75	0	1	1	0	0	0	0
TCGA-D7-A74A	4	0	0	19.94	0	19.94	0	0	0	1	0	0	1
TCGA-BR-8361	4	0	0	31.08	0	31.08	1	0	1	1	1	0	1
TCGA-BR-8080	4	0	1	9.59	1	0.698846	0	0	1	1	1	0	0
TCGA-D7-A6F0	4	0	0	22.27	0	22.27	0	0	1	0	1	0	1
TCGA-BR-8591	4	0	0	28.12	0	28.12	1	1	1	1	1	1	1
TCGA-VQ-A8PU	4	1	1	27.33	1	27.33	0	0	1	1	1	0	1
TCGA-MX-A5UJ	4	0	0	19.71	0	19.71	1	1	1	1	1	0	0
TCGA-D7-8572	4	0	0	16.79	0	16.79	0	0	0	0	0	1	0
TCGA-CG-4475	4	0	0	22.96	0	22.96	0	0	1	0	1	1	0
TCGA-BR-7851	4	0	1	33.5605	1	25.456	1	0	1	0	1	1	0
TCGA-FP-7829	4	1	0	19.51	0	19.51	0	0	0	0	1	1	0
TCGA-F1-6874	4	0	0	14.45	0	14.45	1	0	1	0	1	1	1
TCGA-BR-7716	4	0	0	39.75	0	39.75	0	0	0	0	0	0	1
TCGA-BR-8059	4	0	1	14.42	1	10.3138	1	0	1	1	1	1	0
TCGA-BR-A44U	4	0	1	13.86	1	11.6583	0	1	1	1	1	1	0
TCGA-D7-6524	4	0	0	17.84	1	17.84	0	1	1	0	0	1	0
TCGA-CD-8526	4	1	0	12.52	0	12.52	0	0	1	1	1	0	0
TCGA-CG-5718	4	0	1	35.97	1	31.7394	0	0	0	0	1	0	1
TCGA-D7-8579	4	1	0	20.89	0	20.89	0	1	0	0	1	0	0
TCGA-VQ-A91E	4	1	0	21.81	0	21.81	1	1	1	1	1	0	1
TCGA-BR-6564	4	0	1	26.08	1	13.9793	0	0	1	1	0	0	0
TCGA-BR-8368	4	0	0	4.3	0	4.3	1	0	1	0	1	0	1
TCGA-CD-8535	4	1	0	12.81	0	12.81	0	0	1	1	0	1	0
TCGA-BR-A4J6	4	0	0	0.66	0	0.66	0	0	0	0	1	0	0
TCGA-BR-8382	4	0	1	25.03	1	18.8113	1	1	1	1	1	0	1
TCGA-FP-7916	4	0	1	14.06	1	12.988	0	1	1	1	1	1	0
TCGA-VQ-A91K	4	1	0	61.17	0	61.17	1	1	0	1	1	1	0
TCGA-CD-5799	4	1	0	13.01	0	13.01	0	1	1	0	0	1	0
TCGA-BR-6705	4	0	1	25.59	1	25.59	0	0	1	1	1	0	0
TCGA-BR-8588	4	0	0	12.78	0	12.78	0	0	1	0	0	0	0
TCGA-BR-8384	4	0	0	3.71	0	3.71	0	1	1	1	1	1	0
TCGA-CD-A48C	4	0	1	11.6	1	7.56	0	1	1	0	1	0	0
TCGA-CD-5804	4	1	0	12.09	0	12.09	0	1	0	0	1	1	0
TCGA-IN-A6RL	4	0	1	13.34	1	10.09	0	0	0	1	1	1	0
TCGA-VQ-A92D	4	0	0	66.75	0	66.75	0	0	0	0	1	1	1
TCGA-BR-7707	4	0	0	35.81	0	35.81	1	0	1	0	1	0	1
TCGA-KB-A93G	4	0	0	20.14	0	20.14	0	0	0	0	1	1	0
TCGA-HU-8608	4	1	0	21.06	1	9.1	0	0	1	1	1	1	1
TCGA-CD-8530	4	1	0	12.39	0	12.39	0	0	1	0	0	1	0
TCGA-CD-5801	4	0	1	13.17	1	0.254549	0	1	1	1	1	1	1
TCGA-CD-8528	4	1	0	12.32	0	12.32	0	1	1	1	0	0	1
TCGA-F1-A448	4	1	0	21.25	0	21.25	1	1	1	1	1	1	0
TCGA-CD-8525	4	1	0	12.58	0	12.58	0	1	1	1	1	0	1
TCGA-HU-8602	4	1	0	22.31	0	22.31	1	1	1	0	0	0	1
TCGA-CG-4466	4	0	0	18.96	0	18.96	0	0	0	0	1	0	1
TCGA-CD-5803	4	0	1	11.2	1	9.86	0	1	1	0	1	0	0
TCGA-HU-8249	4	1	0	28.94	0	28.94	0	0	0	1	1	1	1
TCGA-D7-6818	4	1	1	12.35	1	9.13	0	0	1	1	0	1	0
TCGA-KB-A6F7	4	1	0	63.57	0	63.57	0	0	1	0	0	0	1
TCGA-HU-A4G3	4	1	0	5.58	0	5.58	0	1	0	0	0	1	0
TCGA-BR-4253	4	0	1	4.07	1	4.07	0	0	1	1	1	0	1
TCGA-BR-7704	4	0	0	35.22	0	35.22	0	0	1	0	1	0	1
TCGA-BR-8589	4	0	0	27.1	0	27.1	0	0	1	1	0	1	1
TCGA-3M-AB46	4	1	0	57.98	0	57.98	0	0	0	0	1	1	1
TCGA-CD-8531	4	1	0	12.58	0	12.58	0	0	1	1	1	0	1
TCGA-HU-A4G8	4	1	0	22.67	0	22.67	1	1	1	0	1	0	1
TCGA-CD-8532	4	0	1	11.63	1	9.26	0	0	0	0	0	1	1
TCGA-D7-6519	4	1	0	20.53	1	14.09	0	0	1	0	0	0	0
TCGA-KB-A93H	4	0	0	37.61	0	37.61	0	0	0	0	1	0	1
TCGA-HF-A5NB	4	1	0	30.49	0	30.49	1	1	1	1	1	0	1
TCGA-FP-8210	4	1	1	5.03	1	5.03	0	1	1	1	0	1	0
TCGA-HU-A4H0	4	0	0	2.1	0	2.1	0	0	1	1	1	1	1
TCGA-SW-A7EA	4	0	0	19.02	0	19.02	1	1	0	0	0	0	1
TCGA-BR-A4IV	4	1	1	28.55	1	24.21	0	1	1	1	0	1	0
TCGA-BR-8676	4	0	0	7.52	0	7.52	0	1	1	1	0	1	1
TCGA-RD-A8MW	4	1	1	37.88	1	3.22	0	1	1	1	1	1	0
TCGA-BR-6803	4	0	0	31.18	0	31.18	0	0	1	0	0	0	0
TCGA-D7-8573	4	0	0	19.48	0	19.48	0	0	1	0	0	1	1
TCGA-HU-A4H3	4	1	0	28.98	1	15.31	1	0	1	1	0	0	1
TCGA-HU-A4H6	4	1	0	21.16	0	21.16	0	1	0	1	1	0	1
TCGA-BR-6802	4	0	0	30.88	1	26.51	1	0	1	1	1	1	1
TCGA-F1-A72C	4	1	0	11.37	1	11.27	0	1	0	0	1	1	1
TCGA-D7-6520	4	0	0	18.82	1	1.51	0	1	1	1	0	1	0
TCGA-BR-8487	4	0	0	1.12	0	1.12	1	1	1	0	0	0	1
TCGA-CD-8533	4	0	0	15.37	1	7.42	0	1	1	0	0	1	0
TCGA-CG-4437	4	0	0	8.05	0	8.05	0	0	0	0	1	1	1
TCGA-HU-A4GU	4	0	0	6.57	0	6.57	1	1	1	0	1	1	1
TCGA-FP-8211	4	1	0	13.57	0	13.57	0	0	0	0	0	1	1
TCGA-BR-8295	4	0	1	2.2	1	0.626347	0	0	1	0	0	0	0
TCGA-VQ-A94U	4	1	0	26.91	0	26.91	0	1	1	0	1	1	0
TCGA-VQ-A91V	4	1	0	42.61	1	38.9	0	0	0	1	0	1	1
TCGA-D7-6527	4	1	1	10.25	1	2.46	0	0	0	0	0	1	0
TCGA-CD-A4MG	4	0	1	6.57	1	2.43	1	0	1	0	1	1	0
TCGA-BR-6566	4	0	0	32.75	0	32.75	1	0	1	0	0	0	1
TCGA-B7-A5TJ	4	0	0	11.01	0	11.01	1	0	0	0	1	1	0
TCGA-D7-8576	4	0	1	14.65	1	6.7	0	1	1	1	0	0	0
TCGA-BR-8485	4	0	0	9.2	0	9.2	0	0	1	1	1	0	0
TCGA-D7-8578	4	0	0	21.12	1	14.82	0	1	0	0	1	1	0
TCGA-HU-A4GX	4	1	0	20.24	0	20.24	1	1	1	1	1	0	1
TCGA-VQ-A8P2	4	1	0	38.11	0	38.11	1	0	0	1	1	1	1
TCGA-CD-5800	4	0	0	13.14	0	13.14	0	1	0	0	0	0	0
TCGA-HU-8604	4	1	0	22.8	0	22.8	0	1	0	0	1	0	1
TCGA-BR-8687	4	0	1	8.21	1	5.0707	0	0	1	1	1	0	0
TCGA-HU-A4GQ	4	0	1	0.1	1	0.1	1	1	0	1	1	1	0
TCGA-BR-8365	4	0	1	17.51	1	11.7164	0	0	1	0	1	0	0
TCGA-HU-A4HB	4	1	1	15.67	1	12.81	0	1	1	0	1	1	1
TCGA-CG-5723	4	0	0	104.99	0	104.99	1	0	1	0	1	1	1
TCGA-BR-8677	4	0	0	26.71	0	26.71	0	1	1	1	1	0	0
TCGA-BR-7197	4	0	0	9.2	0	9.2	0	1	0	0	1	1	0
TCGA-CG-4477	4	1	0	30.95	1	11.99	0	0	1	0	0	0	1
TCGA-BR-6801	4	0	0	40.18	0	40.18	0	0	0	0	1	1	0
TCGA-BR-8286	4	0	0	29.4	0	29.4	0	1	1	0	0	1	1
TCGA-D7-5578	4	0	0	12.65	0	12.65	0	0	1	1	1	1	0
TCGA-VQ-A91S	4	1	0	32.85	0	32.85	0	0	0	1	0	1	1
TCGA-MX-A663	4	0	1	9.86	1	7.16	0	0	1	0	1	1	0
TCGA-FP-A9TM	4	1	0	6.21	0	6.21	0	0	0	0	1	1	1
TCGA-VQ-AA6J	4	0	0	27.53	0	27.53	0	0	1	1	1	1	1
TCGA-D7-A4YX	4	0	0	36.4	0	36.4	0	0	1	0	0	1	1
TCGA-CD-8524	4	0	0	12.75	1	2.27	0	1	1	0	0	0	0
TCGA-VQ-AA68	4	1	0	43.63	0	43.63	0	0	0	1	0	0	1
TCGA-VQ-A8PB	4	1	1	34.26	1	34.26	1	1	0	0	1	0	1
TCGA-VQ-AA69	4	1	0	28.38	0	28.38	0	0	0	1	0	1	1
TCGA-RD-A7C1	4	0	1	16.66	1	14.39	0	0	1	0	1	1	1
TCGA-D7-8574	4	0	0	17.18	0	17.18	0	1	1	1	1	1	0
TCGA-HU-A4H2	4	0	0	12.94	0	12.94	0	1	0	1	0	0	1
TCGA-CD-A489	4	0	1	11.3	1	9.1	0	1	1	0	0	1	0
TCGA-FP-8099	4	0	0	17.05	0	17.05	0	0	0	0	1	1	1
TCGA-HF-7131	4	1	0	52.0191	0	48.2005	0	0	0	0	1	0	1
TCGA-BR-8284	4	0	1	8.05	1	8.05	1	1	1	1	1	0	0
TCGA-BR-4280	4	0	1	6.6	1	6.6	1	0	0	1	1	0	1
TCGA-CD-8527	4	1	1	7.16	1	5.22	0	1	0	0	1	0	0
TCGA-FP-7735	4	0	1	3.48	1	3.48	0	0	0	0	1	1	0
TCGA-D7-8575	4	0	1	18.2	1	14.03	0	0	1	1	1	1	0
TCGA-HF-7132	4	1	0	77.23	0	77.23	1	1	0	0	1	1	0
TCGA-CD-A48A	4	1	0	12.42	0	12.42	0	0	0	0	0	1	0
TCGA-BR-7958	4	0	0	29.53	0	29.53	0	0	1	1	0	1	1
TCGA-CD-A4MH	4	1	0	12.19	0	12.19	0	1	0	0	1	0	0
TCGA-D7-6815	4	0	0	15.97	0	15.97	0	0	0	0	1	0	0
TCGA-BR-8060	4	0	1	11.43	1	9.49045	0	0	1	0	1	0	0
TCGA-D7-A4YV	4	0	1	5.91	1	5.91	1	1	1	0	1	0	0
TCGA-BR-A452	4	0	1	7.52	1	5.86841	0	1	1	1	0	1	0
TCGA-BR-8078	4	0	0	29.57	0	29.57	1	0	1	0	1	0	1
TCGA-FP-A4BE	4	1	0	11.07	0	11.07	1	0	1	0	0	1	1
TCGA-HF-7136	4	1	0	45.4811	0	44.1863	0	0	0	1	0	1	0
TCGA-D7-A4YT	4	0	0	14.26	0	14.26	0	0	0	1	0	1	1
TCGA-CD-A4MI	4	0	1	11.76	1	8.9	1	1	0	1	0	1	0
TCGA-BR-A4IU	4	1	0	27.53	0	27.53	0	1	1	1	0	0	0
TCGA-CD-8536	4	1	0	12.42	0	12.42	1	0	1	0	1	1	1
TCGA-CD-A4MJ	4	0	0	12.61	1	2.27	1	0	0	0	0	1	1
TCGA-HU-8243	4	1	1	5.91	1	4.34	0	0	0	1	1	1	1
TCGA-EQ-A4SO	4	1	0	16.23	0	16.23	0	1	0	1	1	1	1
TCGA-D7-6518	4	0	0	19.12	0	19.12	0	0	1	1	1	1	0
TCGA-D7-6820	4	0	0	11.3	0	11.3	0	0	0	0	0	1	1
TCGA-D7-A4YY	4	1	0	13.76	0	13.76	1	1	1	1	0	1	1
TCGA-VQ-A91W	4	1	0	60.81	0	60.81	0	0	0	1	0	1	1
TCGA-BR-4255	4	0	1	4.07	1	2.00841	0	0	1	1	1	0	0
TCGA-BR-A4QI	4	0	1	21.42	1	12.58	0	1	1	0	1	0	1
TCGA-CG-4449	4	0	0	19.05	1	11.04	0	1	0	0	1	1	0
TCGA-B7-5816	4	0	0	26.68	0	26.68	1	0	1	0	0	0	1
TCGA-BR-A4IY	4	1	0	12.88	0	12.88	0	1	1	0	0	1	1
TCGA-D7-6817	4	1	0	12.78	0	12.78	0	0	1	1	0	1	1
TCGA-BR-A4J2	4	1	0	14.16	0	14.16	0	1	1	0	1	1	0
TCGA-HU-A4GN	4	1	0	29.96	1	5.52	1	1	0	0	0	1	1
TCGA-BR-8363	4	0	1	0.26	1	0.26	1	1	1	0	1	0	1
TCGA-BR-A4PE	4	0	0	20.4	0	20.4	0	0	0	0	1	0	1
TCGA-BR-A4PD	4	0	0	20.63	0	20.63	0	0	1	0	1	0	1
TCGA-VQ-AA6B	4	1	0	32.92	0	32.92	0	0	0	1	0	1	0
TCGA-BR-A4CS	5	0	1	1.48	1	1.48	0	0	1	1	1	1	0
TCGA-HJ-7597	5	0	1	26.45	1	26.12	1	0	1	0	1	0	1
TCGA-HU-A4H4	5	1	0	23.82	0	23.82	1	1	1	0	0	0	1
TCGA-BR-8686	5	0	1	20.86	1	1.42961	0	1	1	1	1	1	0
TCGA-BR-7901	5	0	1	3.45	1	2.99	0	0	0	0	1	1	0
TCGA-D7-A6F2	5	0	0	15.64	0	15.64	0	0	1	0	0	1	1
TCGA-VQ-A8P8	5	0	0	30.95	0	30.95	0	0	0	0	1	0	0
TCGA-D7-A6EX	5	0	0	11.3	0	11.3	0	1	1	1	1	0	0
TCGA-CD-5798	5	1	0	13.4	0	13.4	0	1	0	0	1	1	0
TCGA-VQ-A8E2	5	1	0	43.33	0	43.33	0	0	0	1	0	1	0
TCGA-CG-4444	5	1	0	47.01	0	47.01	0	0	1	1	1	1	0
TCGA-BR-8682	5	1	0	32.56	0	32.56	0	1	1	0	0	1	0
TCGA-F1-6177	5	0	1	0.2496	1	0.2496	1	1	0	0	1	1	1
TCGA-D7-6822	5	0	0	12.32	0	12.32	0	0	0	0	1	1	1
TCGA-BR-6563	5	0	0	39.09	1	4.86	0	1	1	0	0	1	0
TCGA-HU-A4H5	5	1	0	23.78	0	23.78	0	0	1	0	1	1	1
TCGA-VQ-A8P3	5	1	0	37.19	0	37.19	0	0	0	1	1	1	0
TCGA-BR-6707	5	0	1	19.88	1	13.99	0	0	1	0	1	1	1
TCGA-IN-8462	5	0	0	18.79	1	8.87	0	0	0	0	1	1	0
TCGA-BR-6852	5	0	0	44.91	0	44.91	1	0	1	0	0	0	1
TCGA-BR-8679	5	0	1	18.974	0	18.974	0	0	0	0	0	0	0
TCGA-FP-A4BF	5	0	1	5.52	1	5.22	0	0	1	1	1	1	1
TCGA-HU-A4H8	5	1	0	14.06	1	11.63	1	1	0	0	1	1	1
TCGA-VQ-A8DT	5	1	0	48.75	1	45.2	0	0	1	1	0	1	1
TCGA-BR-6565	5	0	1	9.17	1	4.7078	0	0	0	0	1	1	0
TCGA-D7-6522	5	0	0	18.59	0	18.59	0	1	1	0	0	1	0
TCGA-BR-8058	5	0	0	37.22	1	2.92	0	1	1	1	0	0	0
TCGA-CD-A486	5	1	1	6.31	1	2.6	0	0	0	0	1	1	1
TCGA-BR-8369	5	0	0	14.03	1	13.76	0	1	1	1	1	0	0
TCGA-B7-5818	5	0	0	11.7	0	11.7	0	0	1	0	0	1	1
TCGA-CD-A487	5	1	0	12.29	0	12.29	0	1	1	0	0	1	0
TCGA-BR-8366	5	0	0	0.95	0	0.95	0	0	1	0	1	0	1
TCGA-CG-4436	5	0	0	7.98	0	7.98	0	0	0	0	0	1	1
TCGA-HU-A4GF	5	0	0	25.79	0	25.79	0	1	0	0	1	1	1
TCGA-HU-8238	5	1	0	1.51	0	1.51	0	1	0	1	0	1	1
TCGA-BR-8484	5	0	1	25.16	1	17.1367	0	0	0	1	0	1	1
TCGA-VQ-A91A	5	1	0	39.42	1	4.24	0	0	0	1	1	1	0
TCGA-BR-4267	5	0	1	6.18	1	0.766715	0	0	0	0	0	1	1
TCGA-BR-A4PF	5	0	0	1.15	0	1.15	0	1	1	1	1	1	1
TCGA-HU-A4G2	5	1	0	24.28	0	24.28	0	1	1	0	0	1	1
TCGA-BR-6452	5	0	0	34.66	0	34.66	1	0	1	0	1	0	1
TCGA-HU-A4GD	5	1	0	22.73	1	13.11	0	1	1	0	0	1	1
TCGA-FP-8209	5	1	1	59.49	1	55.06	0	1	1	0	0	1	0
TCGA-3M-AB47	5	1	1	20.5808	1	12.98	0	0	1	1	0	1	0
TCGA-VQ-AA6F	5	1	0	54.07	1	17.94	0	0	0	0	0	1	1
TCGA-BR-6456	5	0	1	17.28	1	10.2383	0	0	0	0	1	0	0
TCGA-D7-A6EZ	5	0	1	20.3	1	12.1122	0	0	1	1	1	1	1
TCGA-BR-6453	5	0	0	15.93	0	15.93	0	0	1	0	0	1	0
TCGA-HU-A4GY	5	0	0	0.26	0	0.26	0	1	1	1	1	0	0
TCGA-HU-A4GP	5	1	0	8.97	0	8.97	0	1	0	0	0	0	0
TCGA-CD-5813	5	0	1	12.39	1	10.35	0	0	1	0	0	1	0
TCGA-BR-7723	5	0	1	28.71	1	18.36	0	0	1	1	0	1	0
TCGA-D7-A4YU	5	0	0	16.43	0	16.43	0	0	1	1	1	1	1
TCGA-BR-8364	5	0	0	22.17	0	22.17	0	0	1	1	0	0	0
TCGA-BR-A4J7	5	0	0	32.49	0	32.49	0	1	1	0	0	1	0
TCGA-VQ-AA6D	5	1	0	17.12	0	17.12	1	1	0	1	0	0	1
TCGA-IN-A6RN	5	0	0	19.51	0	19.51	0	0	0	0	1	0	0
TCGA-D7-6528	5	0	0	15.21	0	15.21	0	0	0	0	1	0	1
TCGA-BR-A4J9	5	0	0	0.46	0	0.46	0	1	1	0	0	1	0
TCGA-BR-8678	5	0	0	24.77	0	24.77	0	0	0	0	1	1	1
TCGA-BR-7715	5	0	0	33.61	0	33.61	0	0	0	0	1	1	0
TCGA-BR-7722	5	0	1	15.31	1	6.53891	0	0	1	0	0	1	0
TCGA-VQ-AA6A	5	1	0	38.9	0	38.9	0	0	0	1	0	1	0
TCGA-HU-A4GC	5	0	0	3.25	0	3.25	0	1	1	1	1	1	0
TCGA-ZA-A8F6	5	0	0	17.25	0	17.25	0	1	0	0	1	1	0
TCGA-BR-8081	5	0	0	32.23	0	32.23	1	0	0	0	1	0	1
TCGA-D7-A6EY	5	0	1	11.43	1	10.3443	1	1	1	1	1	0	1
TCGA-HU-A4GT	5	1	0	6.5	0	6.5	1	1	1	0	1	0	1
TCGA-CD-8534	5	0	0	12.06	1	6.6	0	1	1	0	0	1	0
TCGA-VQ-A8PE	5	0	1	22.17	1	8.71	0	0	1	1	1	1	1
TCGA-HU-A4GJ	5	1	0	21.35	1	17.97	0	1	1	1	0	0	0
TCGA-BR-A4CR	5	0	1	10.1362	0	10.1362	0	0	1	1	1	0	0
TCGA-D7-A4Z0	5	1	0	14.75	0	14.75	0	1	1	0	0	0	0
TCGA-D7-A74A	5	0	0	19.94	0	19.94	0	0	0	1	0	0	1
TCGA-BR-8361	5	0	0	31.08	0	31.08	1	0	1	1	1	0	1
TCGA-BR-8080	5	0	1	9.59	1	8.0959	0	0	1	1	1	0	0
TCGA-D7-A6F0	5	0	0	22.27	0	22.27	0	0	1	0	1	0	1
TCGA-BR-8591	5	0	0	28.12	0	28.12	1	1	1	1	1	1	1
TCGA-VQ-A8PU	5	1	1	27.33	1	17.4993	0	0	1	1	1	0	1
TCGA-MX-A5UJ	5	0	0	19.71	0	19.71	1	1	1	1	1	0	0
TCGA-D7-8572	5	0	0	16.79	0	16.79	0	0	0	0	0	1	0
TCGA-CG-4475	5	0	0	22.96	0	22.96	0	0	1	0	1	1	0
TCGA-BR-7851	5	0	1	34.4502	1	21.9848	1	0	1	0	1	1	0
TCGA-FP-7829	5	1	0	19.51	0	19.51	0	0	0	0	1	1	0
TCGA-F1-6874	5	0	0	14.45	0	14.45	1	0	1	0	1	1	1
TCGA-BR-7716	5	0	0	39.75	0	39.75	0	0	0	0	0	0	1
TCGA-BR-8059	5	0	1	14.42	1	8.31636	1	0	1	1	1	1	0
TCGA-BR-A44U	5	0	1	13.86	1	0.591312	0	1	1	1	1	1	0
TCGA-D7-6524	5	0	0	17.84	1	17.84	0	1	1	0	0	1	0
TCGA-CD-8526	5	1	0	12.52	0	12.52	0	0	1	1	1	0	0
TCGA-CG-5718	5	0	1	35.97	1	26.1358	0	0	0	0	1	0	1
TCGA-D7-8579	5	1	0	20.89	0	20.89	0	1	0	0	1	0	0
TCGA-VQ-A91E	5	1	0	21.81	0	21.81	1	1	1	1	1	0	1
TCGA-BR-6564	5	0	1	26.08	1	16.3637	0	0	1	1	0	0	0
TCGA-BR-8368	5	0	0	4.3	0	4.3	1	0	1	0	1	0	1
TCGA-CD-8535	5	1	0	12.81	0	12.81	0	0	1	1	0	1	0
TCGA-BR-A4J6	5	0	0	0.66	0	0.66	0	0	0	0	1	0	0
TCGA-BR-8382	5	0	1	25.03	1	25.03	1	1	1	1	1	0	1
TCGA-FP-7916	5	0	1	14.06	1	10.2363	0	1	1	1	1	1	0
TCGA-VQ-A91K	5	1	0	61.17	0	61.17	1	1	0	1	1	1	0
TCGA-CD-5799	5	1	0	13.01	0	13.01	0	1	1	0	0	1	0
TCGA-BR-6705	5	0	1	25.59	1	10.1565	0	0	1	1	1	0	0
TCGA-BR-8588	5	0	0	12.78	0	12.78	0	0	1	0	0	0	0
TCGA-BR-8384	5	0	0	3.71	0	3.71	0	1	1	1	1	1	0
TCGA-CD-A48C	5	0	1	11.6	1	7.56	0	1	1	0	1	0	0
TCGA-CD-5804	5	1	0	12.09	0	12.09	0	1	0	0	1	1	0
TCGA-IN-A6RL	5	0	1	13.34	1	10.09	0	0	0	1	1	1	0
TCGA-VQ-A92D	5	0	0	66.75	0	66.75	0	0	0	0	1	1	1
TCGA-BR-7707	5	0	0	35.81	0	35.81	1	0	1	0	1	0	1
TCGA-KB-A93G	5	0	0	20.14	0	20.14	0	0	0	0	1	1	0
TCGA-HU-8608	5	1	0	21.06	1	9.1	0	0	1	1	1	1	1
TCGA-CD-8530	5	1	0	12.39	0	12.39	0	0	1	0	0	1	0
TCGA-CD-5801	5	0	1	13.17	1	9.70398	0	1	1	1	1	1	1
TCGA-CD-8528	5	1	0	12.32	0	12.32	0	1	1	1	0	0	1
TCGA-F1-A448	5	1	0	21.25	0	21.25	1	1	1	1	1	1	0
TCGA-CD-8525	5	1	0	12.58	0	12.58	0	1	1	1	1	0	1
TCGA-HU-8602	5	1	0	22.31	0	22.31	1	1	1	0	0	0	1
TCGA-CG-4466	5	0	0	18.96	0	18.96	0	0	0	0	1	0	1
TCGA-CD-5803	5	0	1	11.2	1	9.86	0	1	1	0	1	0	0
TCGA-HU-8249	5	1	0	28.94	0	28.94	0	0	0	1	1	1	1
TCGA-D7-6818	5	1	1	12.35	1	9.13	0	0	1	1	0	1	0
TCGA-KB-A6F7	5	1	0	63.57	0	63.57	0	0	1	0	0	0	1
TCGA-HU-A4G3	5	1	0	5.58	0	5.58	0	1	0	0	0	1	0
TCGA-BR-4253	5	0	1	4.07	1	4.07	0	0	1	1	1	0	1
TCGA-BR-7704	5	0	0	35.22	0	35.22	0	0	1	0	1	0	1
TCGA-BR-8589	5	0	0	27.1	0	27.1	0	0	1	1	0	1	1
TCGA-3M-AB46	5	1	0	57.98	0	57.98	0	0	0	0	1	1	1
TCGA-CD-8531	5	1	0	12.58	0	12.58	0	0	1	1	1	0	1
TCGA-HU-A4G8	5	1	0	22.67	0	22.67	1	1	1	0	1	0	1
TCGA-CD-8532	5	0	1	11.63	1	9.26	0	0	0	0	0	1	1
TCGA-D7-6519	5	1	0	20.53	1	14.09	0	0	1	0	0	0	0
TCGA-KB-A93H	5	0	0	37.61	0	37.61	0	0	0	0	1	0	1
TCGA-HF-A5NB	5	1	0	30.49	0	30.49	1	1	1	1	1	0	1
TCGA-FP-8210	5	1	1	5.03	1	2.20914	0	1	1	1	0	1	0
TCGA-HU-A4H0	5	0	0	2.1	0	2.1	0	0	1	1	1	1	1
TCGA-SW-A7EA	5	0	0	19.02	0	19.02	1	1	1	0	0	0	1
TCGA-BR-A4IV	5	1	1	28.55	1	24.21	0	1	1	1	0	1	0
TCGA-BR-8676	5	0	0	7.52	0	7.52	0	1	1	1	0	1	1
TCGA-RD-A8MW	5	1	1	37.88	1	3.22	0	1	1	1	1	1	0
TCGA-BR-6803	5	0	0	31.18	0	31.18	0	0	1	0	0	0	0
TCGA-D7-8573	5	0	0	19.48	0	19.48	0	0	1	0	0	1	1
TCGA-HU-A4H3	5	1	0	28.98	1	15.31	1	0	1	1	0	0	1
TCGA-HU-A4H6	5	1	0	21.16	0	21.16	0	1	0	1	1	0	1
TCGA-BR-6802	5	0	0	30.88	1	26.51	1	0	1	1	1	1	1
TCGA-F1-A72C	5	1	0	11.37	1	11.27	0	1	0	0	1	1	1
TCGA-D7-6520	5	0	0	18.82	1	1.51	0	1	1	1	0	1	0
TCGA-BR-8487	5	0	0	1.12	0	1.12	1	1	1	0	0	0	1
TCGA-CD-8533	5	0	0	15.37	1	7.42	0	1	1	0	0	1	0
TCGA-CG-4437	5	0	0	8.05	0	8.05	0	0	0	0	1	1	1
TCGA-HU-A4GU	5	0	0	6.57	0	6.57	1	1	1	0	1	1	1
TCGA-FP-8211	5	1	0	13.57	0	13.57	0	0	0	0	0	1	1
TCGA-BR-8295	5	0	1	2.2	1	1.46786	0	0	1	0	0	0	0
TCGA-VQ-A94U	5	1	0	26.91	0	26.91	0	1	1	0	1	1	0
TCGA-VQ-A91V	5	1	0	42.61	1	38.9	0	0	0	1	0	1	1
TCGA-D7-6527	5	1	1	10.25	1	2.46	0	0	0	0	0	1	0
TCGA-CD-A4MG	5	0	1	6.57	1	2.43	1	0	1	0	1	1	0
TCGA-BR-6566	5	0	0	32.75	0	32.75	1	0	1	0	0	0	1
TCGA-B7-A5TJ	5	0	0	11.01	0	11.01	1	0	0	0	1	1	0
TCGA-D7-8576	5	0	1	14.65	1	6.7	0	1	1	1	0	0	0
TCGA-BR-8485	5	0	0	9.2	0	9.2	0	0	1	1	1	0	0
TCGA-D7-8578	5	0	0	21.12	1	14.82	0	1	0	0	1	1	0
TCGA-HU-A4GX	5	1	0	20.24	0	20.24	1	1	1	1	1	0	1
TCGA-VQ-A8P2	5	1	0	38.11	0	38.11	1	0	0	1	1	1	1
TCGA-CD-5800	5	0	0	13.14	0	13.14	0	1	0	0	0	0	0
TCGA-HU-8604	5	1	0	22.8	0	22.8	0	1	0	0	1	0	1
TCGA-BR-8687	5	0	1	8.21	1	7.763	0	0	1	1	1	0	0
TCGA-HU-A4GQ	5	0	1	0.1	1	0.1	1	1	0	1	1	1	0
TCGA-BR-8365	5	0	1	17.51	1	14.077	0	0	1	0	1	0	0
TCGA-HU-A4HB	5	1	1	15.67	1	12.81	0	1	1	0	1	1	1
TCGA-CG-5723	5	0	0	104.99	0	104.99	1	0	1	0	1	1	1
TCGA-BR-8677	5	0	0	26.71	0	26.71	0	1	1	1	1	0	0
TCGA-BR-7197	5	0	0	9.2	0	9.2	0	1	0	0	1	1	0
TCGA-CG-4477	5	1	0	30.95	1	11.99	0	0	1	0	0	0	1
TCGA-BR-6801	5	0	0	40.18	0	40.18	0	0	0	0	1	1	0
TCGA-BR-8286	5	0	0	29.4	0	29.4	0	1	1	0	0	1	1
TCGA-D7-5578	5	0	0	12.65	0	12.65	0	0	1	1	1	1	0
TCGA-VQ-A91S	5	1	0	32.85	0	32.85	0	0	1	1	0	1	1
TCGA-MX-A663	5	0	1	9.86	1	7.16	0	0	1	0	1	1	0
TCGA-FP-A9TM	5	1	0	6.21	0	6.21	0	0	0	0	1	1	1
TCGA-VQ-AA6J	5	0	0	27.53	0	27.53	0	0	1	1	1	1	1
TCGA-D7-A4YX	5	0	0	36.4	0	36.4	0	0	1	0	0	1	1
TCGA-CD-8524	5	0	0	12.75	1	2.27	0	1	1	0	0	0	0
TCGA-VQ-AA68	5	1	0	43.63	0	43.63	0	0	0	1	0	0	1
TCGA-VQ-A8PB	5	1	1	34.26	1	34.1183	1	1	0	0	1	0	1
TCGA-VQ-AA69	5	1	0	28.38	0	28.38	0	0	0	1	0	1	1
TCGA-RD-A7C1	5	0	1	16.66	1	14.39	0	0	1	0	1	1	1
TCGA-D7-8574	5	0	0	17.18	0	17.18	0	1	1	1	1	1	0
TCGA-HU-A4H2	5	0	0	12.94	0	12.94	0	1	0	1	0	0	1
TCGA-CD-A489	5	0	1	11.3	1	9.1	0	1	1	0	0	1	0
TCGA-FP-8099	5	0	0	17.05	0	17.05	0	0	0	0	1	1	1
TCGA-HF-7131	5	1	0	32.555	0	32.555	0	0	0	0	1	0	1
TCGA-BR-8284	5	0	1	8.05	1	1.38308	1	1	1	1	1	0	0
TCGA-BR-4280	5	0	1	6.6	1	0.14671	1	1	0	1	1	0	1
TCGA-CD-8527	5	1	1	7.16	1	5.22	0	1	0	0	1	0	0
TCGA-FP-7735	5	0	1	3.48	1	3.44358	0	0	0	0	1	1	0
TCGA-D7-8575	5	0	1	18.2	1	14.03	0	0	1	1	1	1	0
TCGA-HF-7132	5	1	0	77.23	0	77.23	1	1	0	0	1	1	0
TCGA-CD-A48A	5	1	0	12.42	0	12.42	0	0	0	0	0	1	0
TCGA-BR-7958	5	0	0	29.53	0	29.53	0	0	1	1	0	1	1
TCGA-CD-A4MH	5	1	0	12.19	0	12.19	0	1	0	0	1	0	0
TCGA-D7-6815	5	0	0	15.97	0	15.97	0	0	0	0	1	0	0
TCGA-BR-8060	5	0	1	11.43	1	11.43	0	0	1	0	1	0	0
TCGA-D7-A4YV	5	0	1	5.91	1	1.3013	1	1	1	0	1	0	0
TCGA-BR-A452	5	0	1	7.52	1	0.797151	0	1	1	1	0	1	0
TCGA-BR-8078	5	0	0	29.57	0	29.57	1	0	1	0	1	0	1
TCGA-FP-A4BE	5	1	0	11.07	0	11.07	1	0	1	0	0	1	1
TCGA-HF-7136	5	1	0	36.1909	0	33.5432	0	0	0	1	1	1	0
TCGA-D7-A4YT	5	0	0	14.26	0	14.26	0	0	0	1	0	1	1
TCGA-CD-A4MI	5	0	1	11.76	1	8.9	1	1	0	1	0	1	0
TCGA-BR-A4IU	5	1	0	27.53	0	27.53	0	1	1	1	0	0	0
TCGA-CD-8536	5	1	0	12.42	0	12.42	1	0	1	0	1	1	1
TCGA-CD-A4MJ	5	0	0	12.61	1	2.27	1	0	0	0	0	1	1
TCGA-HU-8243	5	1	1	5.91	1	4.34	0	0	0	1	1	1	1
TCGA-EQ-A4SO	5	1	0	16.23	0	16.23	0	1	0	1	1	1	1
TCGA-D7-6518	5	0	0	19.12	0	19.12	0	0	1	1	1	1	0
TCGA-D7-6820	5	0	0	11.3	0	11.3	0	0	0	0	0	1	1
TCGA-D7-A4YY	5	1	0	13.76	0	13.76	1	1	1	1	0	1	1
TCGA-VQ-A91W	5	1	0	60.81	0	60.81	0	0	0	1	0	1	1
TCGA-BR-4255	5	0	1	4.07	1	4.07	0	0	1	1	1	0	0
TCGA-BR-A4QI	5	0	1	21.42	1	12.58	0	1	1	0	1	0	1
TCGA-CG-4449	5	0	0	19.05	1	11.04	0	1	0	0	1	1	0
TCGA-B7-5816	5	0	0	26.68	0	26.68	1	0	1	0	0	0	1
TCGA-BR-A4IY	5	1	0	12.88	0	12.88	0	1	1	0	0	1	1
TCGA-D7-6817	5	1	0	12.78	0	12.78	0	0	1	1	0	1	1
TCGA-BR-A4J2	5	1	0	14.16	0	14.16	0	1	1	0	1	1	0
TCGA-HU-A4GN	5	1	0	29.96	1	5.52	1	1	0	0	0	1	1
TCGA-BR-8363	5	0	1	0.26	1	0.26	1	1	1	0	1	0	1
TCGA-BR-A4PE	5	0	0	20.4	0	20.4	0	0	0	0	1	0	1
TCGA-BR-A4PD	5	0	0	20.63	0	20.63	0	0	1	0	1	0	1
TCGA-VQ-AA6B	5	1	0	32.92	0	32.92	0	0	0	1	0	1	0
TCGA-BR-A4CS	6	0	1	1.48	1	1.22452	0	0	1	1	1	1	0
TCGA-HJ-7597	6	0	1	26.45	1	26.12	1	0	1	0	1	0	1
TCGA-HU-A4H4	6	1	0	23.82	0	23.82	1	1	1	0	0	0	1
TCGA-BR-8686	6	0	1	20.86	1	13.0729	0	1	1	1	1	1	0
TCGA-BR-7901	6	0	1	3.45	1	2.99	0	0	0	0	1	1	0
TCGA-D7-A6F2	6	0	0	15.64	0	15.64	0	0	1	0	0	1	1
TCGA-VQ-A8P8	6	0	0	30.95	0	30.95	0	0	0	0	1	0	0
TCGA-D7-A6EX	6	0	0	11.3	0	11.3	0	1	1	1	1	0	0
TCGA-CD-5798	6	1	0	13.4	0	13.4	0	1	0	0	1	1	0
TCGA-VQ-A8E2	6	1	0	43.33	0	43.33	0	0	0	1	0	1	0
TCGA-CG-4444	6	1	0	47.01	0	47.01	0	0	1	1	1	1	0
TCGA-BR-8682	6	1	0	32.56	0	32.56	0	1	1	0	0	1	0
TCGA-F1-6177	6	0	1	6.88069	1	5.7729	1	1	0	0	1	1	1
TCGA-D7-6822	6	0	0	12.32	0	12.32	0	0	0	0	1	1	1
TCGA-BR-6563	6	0	0	39.09	1	4.86	0	1	1	0	0	1	0
TCGA-HU-A4H5	6	1	0	23.78	0	23.78	0	0	0	0	1	1	1
TCGA-VQ-A8P3	6	1	0	37.19	0	37.19	0	0	0	1	1	1	0
TCGA-BR-6707	6	0	1	19.88	1	13.99	0	0	1	0	1	1	1
TCGA-IN-8462	6	0	0	18.79	1	8.87	0	0	0	0	1	1	0
TCGA-BR-6852	6	0	0	44.91	0	44.91	1	0	1	0	0	0	1
TCGA-BR-8679	6	0	1	0.131211	1	0.131211	0	0	0	0	0	0	0
TCGA-FP-A4BF	6	0	1	5.52	1	5.22	0	0	1	1	1	1	1
TCGA-HU-A4H8	6	1	0	14.06	1	11.63	1	1	0	0	1	1	1
TCGA-VQ-A8DT	6	1	0	48.75	1	45.2	0	0	1	1	0	1	1
TCGA-BR-6565	6	0	1	9.17	1	4.85557	0	0	0	0	1	1	0
TCGA-D7-6522	6	0	0	18.59	0	18.59	0	1	1	0	0	1	0
TCGA-BR-8058	6	0	0	37.22	1	2.92	0	1	1	1	0	0	0
TCGA-CD-A486	6	1	1	6.31	1	2.6	0	0	0	0	1	1	1
TCGA-BR-8369	6	0	0	14.03	1	13.76	0	1	1	1	1	0	0
TCGA-B7-5818	6	0	0	11.7	0	11.7	0	0	1	0	0	1	1
TCGA-CD-A487	6	1	0	12.29	0	12.29	0	1	1	0	0	1	0
TCGA-BR-8366	6	0	0	0.95	0	0.95	0	0	1	0	1	0	1
TCGA-CG-4436	6	0	0	7.98	0	7.98	0	0	0	0	0	1	1
TCGA-HU-A4GF	6	0	0	25.79	0	25.79	0	1	0	0	1	1	1
TCGA-HU-8238	6	1	0	1.51	0	1.51	0	1	0	1	0	1	1
TCGA-BR-8484	6	0	1	25.16	1	20.1882	0	0	0	1	0	1	1
TCGA-VQ-A91A	6	1	0	39.42	1	4.24	0	0	0	1	1	1	0
TCGA-BR-4267	6	0	1	6.18	1	3.41345	0	0	0	0	0	1	1
TCGA-BR-A4PF	6	0	0	1.15	0	1.15	0	1	1	1	1	1	1
TCGA-HU-A4G2	6	1	0	24.28	0	24.28	0	1	1	0	0	1	1
TCGA-BR-6452	6	0	0	34.66	0	34.66	1	0	1	0	1	0	1
TCGA-HU-A4GD	6	1	0	22.73	1	13.11	0	1	1	0	0	1	1
TCGA-FP-8209	6	1	1	59.49	1	55.06	0	1	1	0	0	1	0
TCGA-3M-AB47	6	1	1	23.9225	1	12.98	0	0	1	1	0	1	0
TCGA-VQ-AA6F	6	1	0	54.07	1	17.94	0	0	0	0	0	1	1
TCGA-BR-6456	6	0	1	17.28	1	12.1977	0	0	0	0	1	0	0
TCGA-D7-A6EZ	6	0	1	20.3	1	20.3	0	0	1	1	1	1	1
TCGA-BR-6453	6	0	0	15.93	0	15.93	0	0	1	0	0	1	0
TCGA-HU-A4GY	6	0	0	0.26	0	0.26	0	1	1	1	1	0	0
TCGA-HU-A4GP	6	1	0	8.97	0	8.97	0	1	0	0	0	0	0
TCGA-CD-5813	6	0	1	12.39	1	10.35	0	0	1	0	0	1	0
TCGA-BR-7723	6	0	1	28.71	1	18.36	0	0	1	1	0	1	0
TCGA-D7-A4YU	6	0	0	16.43	0	16.43	0	0	1	1	1	1	1
TCGA-BR-8364	6	0	0	22.17	0	22.17	0	0	1	1	0	0	0
TCGA-BR-A4J7	6	0	0	32.49	0	32.49	0	1	1	0	0	1	0
TCGA-VQ-AA6D	6	1	0	17.12	0	17.12	1	1	0	1	0	0	1
TCGA-IN-A6RN	6	0	0	19.51	0	19.51	0	0	0	0	1	0	0
TCGA-D7-6528	6	0	0	15.21	0	15.21	0	0	0	0	1	0	1
TCGA-BR-A4J9	6	0	0	0.46	0	0.46	0	1	1	0	0	1	0
TCGA-BR-8678	6	0	0	24.77	0	24.77	0	0	0	0	1	1	1
TCGA-BR-7715	6	0	0	33.61	0	33.61	0	0	0	0	1	1	0
TCGA-BR-7722	6	0	1	15.31	1	1.70022	0	0	1	0	0	1	0
TCGA-VQ-AA6A	6	1	0	38.9	0	38.9	0	0	0	1	0	1	0
TCGA-HU-A4GC	6	0	0	3.25	0	3.25	0	1	1	1	1	1	0
TCGA-ZA-A8F6	6	0	0	17.25	0	17.25	0	1	0	0	1	1	0
TCGA-BR-8081	6	0	0	32.23	0	32.23	1	0	0	0	1	0	1
TCGA-D7-A6EY	6	0	1	11.43	1	2.46064	1	1	1	1	1	0	1
TCGA-HU-A4GT	6	1	0	6.5	0	6.5	1	1	1	0	1	0	1
TCGA-CD-8534	6	0	0	12.06	1	6.6	0	1	1	0	0	1	0
TCGA-VQ-A8PE	6	0	1	22.17	1	8.71	0	0	1	1	1	1	1
TCGA-HU-A4GJ	6	1	0	21.35	1	17.97	0	1	1	1	0	0	0
TCGA-BR-A4CR	6	0	1	14.6344	1	1.60573	0	0	1	1	1	0	0
TCGA-D7-A4Z0	6	1	0	14.75	0	14.75	0	1	1	0	0	0	0
TCGA-D7-A74A	6	0	0	19.94	0	19.94	0	0	0	1	0	0	1
TCGA-BR-8361	6	0	0	31.08	0	31.08	1	0	1	1	1	0	1
TCGA-BR-8080	6	0	1	9.59	1	1.10639	0	0	1	1	1	0	0
TCGA-D7-A6F0	6	0	0	22.27	0	22.27	0	0	1	0	1	0	1
TCGA-BR-8591	6	0	0	28.12	0	28.12	1	1	1	1	1	1	1
TCGA-VQ-A8PU	6	1	1	27.33	1	17.4547	0	0	1	1	1	0	1
TCGA-MX-A5UJ	6	0	0	19.71	0	19.71	1	1	1	1	1	0	0
TCGA-D7-8572	6	0	0	16.79	0	16.79	0	0	0	0	0	1	0
TCGA-CG-4475	6	0	0	22.96	0	22.96	0	1	1	0	1	1	0
TCGA-BR-7851	6	0	1	20.3348	1	6.29757	1	0	1	0	1	1	0
TCGA-FP-7829	6	1	0	19.51	0	19.51	0	0	0	0	1	1	0
TCGA-F1-6874	6	0	0	14.45	0	14.45	1	0	1	0	1	1	1
TCGA-BR-7716	6	0	0	39.75	0	39.75	0	0	0	0	0	0	1
TCGA-BR-8059	6	0	1	14.42	1	14.42	1	0	1	1	1	1	0
TCGA-BR-A44U	6	0	1	13.86	1	6.02419	0	1	1	1	1	1	0
TCGA-D7-6524	6	0	0	17.84	1	17.84	0	1	1	0	0	1	0
TCGA-CD-8526	6	1	0	12.52	0	12.52	0	0	1	1	1	0	0
TCGA-CG-5718	6	0	1	35.97	1	32.9655	0	0	0	0	1	0	1
TCGA-D7-8579	6	1	0	20.89	0	20.89	0	1	0	0	1	0	0
TCGA-VQ-A91E	6	1	0	21.81	0	21.81	1	1	1	1	1	0	1
TCGA-BR-6564	6	0	1	26.08	1	23.5763	0	0	1	1	0	0	0
TCGA-BR-8368	6	0	0	4.3	0	4.3	1	0	1	0	1	0	1
TCGA-CD-8535	6	1	0	12.81	0	12.81	0	0	1	1	0	1	0
TCGA-BR-A4J6	6	0	0	0.66	0	0.66	0	0	0	0	1	0	0
TCGA-BR-8382	6	0	1	25.03	1	22.5888	1	1	1	1	1	0	1
TCGA-FP-7916	6	0	1	14.06	1	14.06	0	1	1	1	1	1	0
TCGA-VQ-A91K	6	1	0	61.17	0	61.17	1	1	0	1	1	1	0
TCGA-CD-5799	6	1	0	13.01	0	13.01	0	1	1	0	0	1	0
TCGA-BR-6705	6	0	1	25.59	1	11.6513	0	0	1	1	1	0	0
TCGA-BR-8588	6	0	0	12.78	0	12.78	0	0	1	0	0	0	0
TCGA-BR-8384	6	0	0	3.71	0	3.71	0	1	1	1	1	1	0
TCGA-CD-A48C	6	0	1	11.6	1	7.56	0	1	1	0	1	0	0
TCGA-CD-5804	6	1	0	12.09	0	12.09	0	1	0	0	1	1	0
TCGA-IN-A6RL	6	0	1	13.34	1	10.09	0	0	0	1	1	1	0
TCGA-VQ-A92D	6	0	0	66.75	0	66.75	0	0	0	0	1	1	1
TCGA-BR-7707	6	0	0	35.81	0	35.81	1	0	1	0	1	0	1
TCGA-KB-A93G	6	0	0	20.14	0	20.14	0	0	0	0	1	1	0
TCGA-HU-8608	6	1	0	21.06	1	9.1	0	0	1	1	1	1	1
TCGA-CD-8530	6	1	0	12.39	0	12.39	0	0	1	0	0	1	0
TCGA-CD-5801	6	0	1	13.17	1	8.89714	0	1	1	1	1	1	1
TCGA-CD-8528	6	1	0	12.32	0	12.32	0	1	1	1	0	0	1
TCGA-F1-A448	6	1	0	21.25	0	21.25	1	1	1	1	1	1	0
TCGA-CD-8525	6	1	0	12.58	0	12.58	0	1	1	1	1	0	1
TCGA-HU-8602	6	1	0	22.31	0	22.31	1	1	1	0	0	0	1
TCGA-CG-4466	6	0	0	18.96	0	18.96	0	0	0	0	1	0	1
TCGA-CD-5803	6	0	1	11.2	1	9.86	0	1	1	0	1	0	0
TCGA-HU-8249	6	1	0	28.94	0	28.94	0	0	0	1	1	1	1
TCGA-D7-6818	6	1	1	12.35	1	9.13	0	0	1	1	0	1	0
TCGA-KB-A6F7	6	1	0	63.57	0	63.57	0	0	1	0	0	0	1
TCGA-HU-A4G3	6	1	0	5.58	0	5.58	0	1	0	0	0	1	0
TCGA-BR-4253	6	0	1	4.07	1	3.87326	0	0	1	1	1	0	1
TCGA-BR-7704	6	0	0	35.22	0	35.22	0	0	1	0	1	0	1
TCGA-BR-8589	6	0	0	27.1	0	27.1	0	0	1	1	0	1	1
TCGA-3M-AB46	6	1	0	57.98	0	57.98	0	0	0	0	1	1	1
TCGA-CD-8531	6	1	0	12.58	0	12.58	0	0	1	1	1	0	1
TCGA-HU-A4G8	6	1	0	22.67	0	22.67	1	1	1	0	1	0	1
TCGA-CD-8532	6	0	1	11.63	1	9.26	0	0	0	0	0	1	1
TCGA-D7-6519	6	1	0	20.53	1	14.09	0	0	1	0	0	0	0
TCGA-KB-A93H	6	0	0	37.61	0	37.61	0	0	0	0	1	0	1
TCGA-HF-A5NB	6	1	0	30.49	0	30.49	1	1	1	1	1	0	1
TCGA-FP-8210	6	1	1	5.03	1	5.03	0	1	1	1	0	1	0
TCGA-HU-A4H0	6	0	0	2.1	0	2.1	0	0	1	1	1	1	1
TCGA-SW-A7EA	6	0	0	19.02	0	19.02	1	1	1	0	0	0	1
TCGA-BR-A4IV	6	1	1	28.55	1	24.21	0	1	1	1	0	1	0
TCGA-BR-8676	6	0	0	7.52	0	7.52	0	1	1	1	0	1	1
TCGA-RD-A8MW	6	1	1	37.88	1	3.22	0	1	1	1	1	1	0
TCGA-BR-6803	6	0	0	31.18	0	31.18	0	0	1	0	0	0	0
TCGA-D7-8573	6	0	0	19.48	0	19.48	0	0	1	0	0	1	1
TCGA-HU-A4H3	6	1	0	28.98	1	15.31	1	0	1	1	0	0	1
TCGA-HU-A4H6	6	1	0	21.16	0	21.16	0	1	0	1	1	0	1
TCGA-BR-6802	6	0	0	30.88	1	26.51	1	0	1	1	1	1	1
TCGA-F1-A72C	6	1	0	11.37	1	11.27	0	1	0	0	1	1	1
TCGA-D7-6520	6	0	0	18.82	1	1.51	0	1	1	1	0	1	0
TCGA-BR-8487	6	0	0	1.12	0	1.12	1	1	1	0	0	0	1
TCGA-CD-8533	6	0	0	15.37	1	7.42	0	1	1	0	0	1	0
TCGA-CG-4437	6	0	0	8.05	0	8.05	0	0	0	0	1	1	1
TCGA-HU-A4GU	6	0	0	6.57	0	6.57	1	1	1	0	1	1	1
TCGA-FP-8211	6	1	0	13.57	0	13.57	0	0	0	0	0	1	1
TCGA-BR-8295	6	0	1	2.2	1	2.2	0	0	1	0	0	0	0
TCGA-VQ-A94U	6	1	0	26.91	0	26.91	0	1	1	0	1	1	0
TCGA-VQ-A91V	6	1	0	42.61	1	38.9	0	0	0	1	0	1	1
TCGA-D7-6527	6	1	1	10.25	1	2.46	0	0	0	0	0	1	0
TCGA-CD-A4MG	6	0	1	6.57	1	2.43	1	0	1	0	1	1	0
TCGA-BR-6566	6	0	0	32.75	0	32.75	1	0	1	0	0	0	1
TCGA-B7-A5TJ	6	0	0	11.01	0	11.01	1	0	0	0	1	1	0
TCGA-D7-8576	6	0	1	14.65	1	6.7	0	1	1	1	0	0	0
TCGA-BR-8485	6	0	0	9.2	0	9.2	0	0	1	1	1	0	0
TCGA-D7-8578	6	0	0	21.12	1	14.82	0	1	0	0	1	1	0
TCGA-HU-A4GX	6	1	0	20.24	0	20.24	1	1	1	1	1	0	1
TCGA-VQ-A8P2	6	1	0	38.11	0	38.11	1	0	0	1	1	1	1
TCGA-CD-5800	6	0	0	13.14	0	13.14	0	1	0	0	0	0	0
TCGA-HU-8604	6	1	0	22.8	0	22.8	0	1	0	0	1	0	1
TCGA-BR-8687	6	0	1	8.21	1	7.67283	0	0	1	1	1	0	0
TCGA-HU-A4GQ	6	0	1	0.1	1	0.1	1	1	0	1	1	1	0
TCGA-BR-8365	6	0	1	17.51	1	4.21763	0	0	1	0	1	0	0
TCGA-HU-A4HB	6	1	1	15.67	1	12.81	0	1	1	0	1	1	1
TCGA-CG-5723	6	0	0	104.99	0	104.99	1	0	1	0	1	1	1
TCGA-BR-8677	6	0	0	26.71	0	26.71	0	1	1	1	1	0	0
TCGA-BR-7197	6	0	0	9.2	0	9.2	0	1	0	0	1	1	0
TCGA-CG-4477	6	1	0	30.95	1	11.99	0	0	1	0	0	0	1
TCGA-BR-6801	6	0	0	40.18	0	40.18	0	0	0	0	1	1	0
TCGA-BR-8286	6	0	0	29.4	0	29.4	0	1	1	0	0	1	1
TCGA-D7-5578	6	0	0	12.65	0	12.65	0	0	1	1	1	1	0
TCGA-VQ-A91S	6	1	0	32.85	0	32.85	0	0	1	1	0	1	1
TCGA-MX-A663	6	0	1	9.86	1	7.16	0	0	1	0	1	1	0
TCGA-FP-A9TM	6	1	0	6.21	0	6.21	0	0	0	0	1	1	1
TCGA-VQ-AA6J	6	0	0	27.53	0	27.53	0	0	1	1	1	1	1
TCGA-D7-A4YX	6	0	0	36.4	0	36.4	0	0	1	0	0	1	1
TCGA-CD-8524	6	0	0	12.75	1	2.27	0	1	1	0	0	0	0
TCGA-VQ-AA68	6	1	0	43.63	0	43.63	0	0	0	1	0	0	1
TCGA-VQ-A8PB	6	1	1	34.26	1	29.8748	1	1	0	0	1	0	1
TCGA-VQ-AA69	6	1	0	28.38	0	28.38	0	0	0	1	0	1	1
TCGA-RD-A7C1	6	0	1	16.66	1	14.39	0	0	1	0	1	1	1
TCGA-D7-8574	6	0	0	17.18	0	17.18	0	1	1	1	1	1	0
TCGA-HU-A4H2	6	0	0	12.94	0	12.94	0	1	0	1	0	0	1
TCGA-CD-A489	6	0	1	11.3	1	9.1	0	1	1	0	0	1	0
TCGA-FP-8099	6	0	0	17.05	0	17.05	0	0	0	0	1	1	1
TCGA-HF-7131	6	1	0	30.5909	0	23.579	0	0	0	0	1	0	1
TCGA-BR-8284	6	0	1	8.05	1	8.05	1	1	1	1	1	0	0
TCGA-BR-4280	6	0	1	6.6	1	4.62339	1	0	0	1	1	0	1
TCGA-CD-8527	6	1	1	7.16	1	5.22	0	1	0	0	1	0	0
TCGA-FP-7735	6	0	1	3.48	1	3.48	0	0	0	0	1	1	0
TCGA-D7-8575	6	0	1	18.2	1	14.03	0	0	1	1	1	1	0
TCGA-HF-7132	6	1	0	77.23	0	77.23	1	1	0	0	1	1	0
TCGA-CD-A48A	6	1	0	12.42	0	12.42	0	0	0	0	0	1	0
TCGA-BR-7958	6	0	0	29.53	0	29.53	0	0	1	1	0	1	1
TCGA-CD-A4MH	6	1	0	12.19	0	12.19	0	1	0	0	1	0	0
TCGA-D7-6815	6	0	0	15.97	0	15.97	0	0	0	0	1	0	0
TCGA-BR-8060	6	0	1	11.43	1	8.49497	0	0	1	0	1	0	0
TCGA-D7-A4YV	6	0	1	5.91	1	4.61078	1	1	1	0	1	0	0
TCGA-BR-A452	6	0	1	7.52	1	4.81963	0	1	1	1	0	1	0
TCGA-BR-8078	6	0	0	29.57	0	29.57	1	0	1	0	1	0	1
TCGA-FP-A4BE	6	1	0	11.07	0	11.07	1	0	1	0	0	1	1
TCGA-HF-7136	6	1	0	7.4454	0	5.24699	0	0	0	1	1	1	0
TCGA-D7-A4YT	6	0	0	14.26	0	14.26	0	0	0	1	0	1	1
TCGA-CD-A4MI	6	0	1	11.76	1	8.9	1	1	0	1	0	1	0
TCGA-BR-A4IU	6	1	0	27.53	0	27.53	0	1	1	1	0	0	0
TCGA-CD-8536	6	1	0	12.42	0	12.42	1	0	1	0	1	1	1
TCGA-CD-A4MJ	6	0	0	12.61	1	2.27	1	0	0	0	0	1	1
TCGA-HU-8243	6	1	1	5.91	1	4.34	0	0	0	1	1	1	1
TCGA-EQ-A4SO	6	1	0	16.23	0	16.23	0	1	0	1	1	1	1
TCGA-D7-6518	6	0	0	19.12	0	19.12	0	0	1	1	1	1	0
TCGA-D7-6820	6	0	0	11.3	0	11.3	0	0	0	0	0	1	1
TCGA-D7-A4YY	6	1	0	13.76	0	13.76	1	1	1	1	0	1	1
TCGA-VQ-A91W	6	1	0	60.81	0	60.81	0	0	0	1	0	1	1
TCGA-BR-4255	6	0	1	4.07	1	2.33236	0	1	1	1	1	0	0
TCGA-BR-A4QI	6	0	1	21.42	1	12.58	0	1	1	0	1	0	1
TCGA-CG-4449	6	0	0	19.05	1	11.04	0	1	0	0	1	1	0
TCGA-B7-5816	6	0	0	26.68	0	26.68	1	0	1	0	0	0	1
TCGA-BR-A4IY	6	1	0	12.88	0	12.88	0	1	1	0	0	1	1
TCGA-D7-6817	6	1	0	12.78	0	12.78	0	0	1	1	0	1	1
TCGA-BR-A4J2	6	1	0	14.16	0	14.16	0	1	1	0	1	1	0
TCGA-HU-A4GN	6	1	0	29.96	1	5.52	1	1	0	0	0	1	1
TCGA-BR-8363	6	0	1	0.26	1	0.164037	1	1	1	0	1	0	1
TCGA-BR-A4PE	6	0	0	20.4	0	20.4	0	0	0	0	1	0	1
TCGA-BR-A4PD	6	0	0	20.63	0	20.63	0	0	1	0	1	0	1
TCGA-VQ-AA6B	6	1	0	32.92	0	32.92	0	0	0	1	0	1	0
TCGA-BR-A4CS	7	0	1	1.48	1	1.48	0	0	1	1	1	1	0
TCGA-HJ-7597	7	0	1	26.45	1	26.12	1	0	1	0	1	0	1
TCGA-HU-A4H4	7	1	0	23.82	0	23.82	1	1	1	0	0	0	1
TCGA-BR-8686	7	0	1	20.86	1	17.6631	0	1	1	1	1	1	0
TCGA-BR-7901	7	0	1	3.45	1	2.99	0	0	0	0	1	1	0
TCGA-D7-A6F2	7	0	0	15.64	0	15.64	0	0	1	0	0	1	1
TCGA-VQ-A8P8	7	0	0	30.95	0	30.95	0	0	0	0	1	0	0
TCGA-D7-A6EX	7	0	0	11.3	0	11.3	0	1	1	1	1	0	0
TCGA-CD-5798	7	1	0	13.4	0	13.4	0	1	0	0	1	1	0
TCGA-VQ-A8E2	7	1	0	43.33	0	43.33	0	0	0	1	0	1	0
TCGA-CG-4444	7	1	0	47.01	0	47.01	0	0	1	1	1	1	0
TCGA-BR-8682	7	1	0	32.56	0	32.56	0	1	1	0	0	1	0
TCGA-F1-6177	7	0	1	24.2322	1	19.4093	1	1	0	0	1	1	1
TCGA-D7-6822	7	0	0	12.32	0	12.32	0	0	0	0	1	1	1
TCGA-BR-6563	7	0	0	39.09	1	4.86	0	1	1	0	0	1	0
TCGA-HU-A4H5	7	1	0	23.78	0	23.78	0	0	1	0	1	1	1
TCGA-VQ-A8P3	7	1	0	37.19	0	37.19	0	0	0	1	1	1	0
TCGA-BR-6707	7	0	1	19.88	1	13.99	0	0	1	0	1	1	1
TCGA-IN-8462	7	0	0	18.79	1	8.87	0	0	0	0	1	1	0
TCGA-BR-6852	7	0	0	44.91	0	44.91	1	0	1	0	0	0	1
TCGA-BR-8679	7	0	0	21.6869	0	21.6869	0	0	0	0	0	0	0
TCGA-FP-A4BF	7	0	1	5.52	1	5.22	0	0	1	1	1	1	1
TCGA-HU-A4H8	7	1	0	14.06	1	11.63	1	1	0	0	1	1	1
TCGA-VQ-A8DT	7	1	0	48.75	1	45.2	0	0	1	1	0	1	1
TCGA-BR-6565	7	0	1	9.17	1	9.17	0	0	0	0	1	1	0
TCGA-D7-6522	7	0	0	18.59	0	18.59	0	1	1	0	0	1	0
TCGA-BR-8058	7	0	0	37.22	1	2.92	0	1	1	1	0	0	0
TCGA-CD-A486	7	1	1	6.31	1	2.6	0	0	0	0	1	1	1
TCGA-BR-8369	7	0	0	14.03	1	13.76	0	1	1	1	1	0	0
TCGA-B7-5818	7	0	0	11.7	0	11.7	0	0	1	0	0	1	1
TCGA-CD-A487	7	1	0	12.29	0	12.29	0	1	1	0	0	1	0
TCGA-BR-8366	7	0	0	0.95	0	0.95	0	0	1	0	1	0	1
TCGA-CG-4436	7	0	0	7.98	0	7.98	0	0	0	0	0	1	1
TCGA-HU-A4GF	7	0	0	25.79	0	25.79	0	1	0	0	1	1	1
TCGA-HU-8238	7	1	0	1.51	0	1.51	0	1	0	1	0	1	1
TCGA-BR-8484	7	0	1	25.16	1	21.0424	0	0	0	1	0	1	1
TCGA-VQ-A91A	7	1	0	39.42	1	4.24	0	0	0	1	1	1	0
TCGA-BR-4267	7	0	1	6.18	1	3.12375	0	0	0	0	0	1	1
TCGA-BR-A4PF	7	0	0	1.15	0	1.15	0	1	1	1	1	1	1
TCGA-HU-A4G2	7	1	0	24.28	0	24.28	0	1	1	0	0	1	1
TCGA-BR-6452	7	0	0	34.66	0	34.66	1	0	1	0	1	0	1
TCGA-HU-A4GD	7	1	0	22.73	1	13.11	0	1	1	0	0	1	1
TCGA-FP-8209	7	1	1	59.49	1	55.06	0	1	1	0	0	1	0
TCGA-3M-AB47	7	1	1	28.4894	1	12.98	0	1	1	1	0	1	0
TCGA-VQ-AA6F	7	1	0	54.07	1	17.94	0	0	0	0	0	1	1
TCGA-BR-6456	7	0	1	17.28	1	14.01	0	0	0	0	1	0	0
TCGA-D7-A6EZ	7	0	1	20.3	1	18.1685	0	0	1	1	1	1	1
TCGA-BR-6453	7	0	0	15.93	0	15.93	0	0	1	0	0	1	0
TCGA-HU-A4GY	7	0	0	0.26	0	0.26	0	1	1	1	1	0	0
TCGA-HU-A4GP	7	1	0	8.97	0	8.97	0	1	0	0	0	0	0
TCGA-CD-5813	7	0	1	12.39	1	10.35	0	0	1	0	0	1	0
TCGA-BR-7723	7	0	1	28.71	1	18.36	0	0	1	1	0	1	0
TCGA-D7-A4YU	7	0	0	16.43	0	16.43	0	0	1	1	1	1	1
TCGA-BR-8364	7	0	0	22.17	0	22.17	0	0	1	1	0	0	0
TCGA-BR-A4J7	7	0	0	32.49	0	32.49	0	1	1	0	0	1	0
TCGA-VQ-AA6D	7	1	0	17.12	0	17.12	1	1	0	1	0	0	1
TCGA-IN-A6RN	7	0	0	19.51	0	19.51	0	0	0	0	1	0	0
TCGA-D7-6528	7	0	0	15.21	0	15.21	0	0	0	0	1	0	1
TCGA-BR-A4J9	7	0	0	0.46	0	0.46	0	1	1	0	0	1	0
TCGA-BR-8678	7	0	0	24.77	0	24.77	0	0	0	0	1	1	1
TCGA-BR-7715	7	0	0	33.61	0	33.61	0	0	0	0	1	1	0
TCGA-BR-7722	7	0	1	15.31	1	12.674	0	0	1	0	0	1	0
TCGA-VQ-AA6A	7	1	0	38.9	0	38.9	0	0	0	1	0	1	0
TCGA-HU-A4GC	7	0	0	3.25	0	3.25	0	1	1	1	1	1	0
TCGA-ZA-A8F6	7	0	0	17.25	0	17.25	0	1	0	0	1	1	0
TCGA-BR-8081	7	0	0	32.23	0	32.23	1	0	0	0	1	0	1
TCGA-D7-A6EY	7	0	1	11.43	1	8.3285	1	1	1	1	1	0	1
TCGA-HU-A4GT	7	1	0	6.5	0	6.5	1	1	1	0	1	0	1
TCGA-CD-8534	7	0	0	12.06	1	6.6	0	1	1	0	0	1	0
TCGA-VQ-A8PE	7	0	1	22.17	1	8.71	0	0	1	1	1	1	1
TCGA-HU-A4GJ	7	1	0	21.35	1	17.97	0	1	1	1	0	0	0
TCGA-BR-A4CR	7	0	0	16.3586	1	3.7206	0	0	1	1	1	0	0
TCGA-D7-A4Z0	7	1	0	14.75	0	14.75	0	1	1	0	0	0	0
TCGA-D7-A74A	7	0	0	19.94	0	19.94	0	0	0	1	0	0	1
TCGA-BR-8361	7	0	0	31.08	0	31.08	1	0	1	1	1	0	1
TCGA-BR-8080	7	0	1	9.59	1	2.8518	0	0	1	1	1	0	0
TCGA-D7-A6F0	7	0	0	22.27	0	22.27	0	0	1	0	1	0	1
TCGA-BR-8591	7	0	0	28.12	0	28.12	1	1	1	1	1	1	1
TCGA-VQ-A8PU	7	1	1	27.33	1	16.9291	0	0	1	1	1	0	1
TCGA-MX-A5UJ	7	0	0	19.71	0	19.71	1	1	1	1	1	0	0
TCGA-D7-8572	7	0	0	16.79	0	16.79	0	0	0	0	0	1	0
TCGA-CG-4475	7	0	0	22.96	0	22.96	0	1	1	0	1	1	0
TCGA-BR-7851	7	0	1	21.4123	1	17.1349	1	0	1	0	1	1	0
TCGA-FP-7829	7	1	0	19.51	0	19.51	0	0	0	0	1	1	0
TCGA-F1-6874	7	0	0	14.45	0	14.45	1	0	1	0	1	1	1
TCGA-BR-7716	7	0	0	39.75	0	39.75	0	0	0	0	0	0	1
TCGA-BR-8059	7	0	1	14.42	1	14.42	1	0	1	1	1	1	0
TCGA-BR-A44U	7	0	1	13.86	1	4.52324	0	1	1	1	1	1	0
TCGA-D7-6524	7	0	0	17.84	1	17.84	0	1	1	0	0	1	0
TCGA-CD-8526	7	1	0	12.52	0	12.52	0	0	1	1	1	0	0
TCGA-CG-5718	7	0	1	35.97	1	24.4301	0	0	0	0	1	0	1
TCGA-D7-8579	7	1	0	20.89	0	20.89	0	1	0	0	1	0	0
TCGA-VQ-A91E	7	1	0	21.81	0	21.81	1	1	1	1	1	0	1
TCGA-BR-6564	7	0	1	26.08	1	16.7263	0	0	1	1	0	0	0
TCGA-BR-8368	7	0	0	4.3	0	4.3	1	0	1	0	1	0	1
TCGA-CD-8535	7	1	0	12.81	0	12.81	0	0	1	1	0	1	0
TCGA-BR-A4J6	7	0	0	0.66	0	0.66	0	0	0	0	1	0	0
TCGA-BR-8382	7	0	1	25.03	1	9.01082	1	1	1	1	1	0	1
TCGA-FP-7916	7	0	1	14.06	1	10.0391	0	1	1	1	1	1	0
TCGA-VQ-A91K	7	1	0	61.17	0	61.17	1	1	0	1	1	1	0
TCGA-CD-5799	7	1	0	13.01	0	13.01	0	1	1	0	0	1	0
TCGA-BR-6705	7	0	1	25.59	1	19.9208	0	0	1	1	1	0	0
TCGA-BR-8588	7	0	0	12.78	0	12.78	0	0	1	0	0	0	0
TCGA-BR-8384	7	0	0	3.71	0	3.71	0	1	1	1	1	1	0
TCGA-CD-A48C	7	0	1	11.6	1	7.56	0	1	1	0	1	0	0
TCGA-CD-5804	7	1	0	12.09	0	12.09	0	1	0	0	1	1	0
TCGA-IN-A6RL	7	0	1	13.34	1	10.09	0	0	0	1	1	1	0
TCGA-VQ-A92D	7	0	0	66.75	0	66.75	0	0	0	0	1	1	1
TCGA-BR-7707	7	0	0	35.81	0	35.81	1	0	1	0	1	0	1
TCGA-KB-A93G	7	0	0	20.14	0	20.14	0	0	0	0	1	1	0
TCGA-HU-8608	7	1	0	21.06	1	9.1	0	0	1	1	1	1	1
TCGA-CD-8530	7	1	0	12.39	0	12.39	0	0	1	0	0	1	0
TCGA-CD-5801	7	0	1	13.17	1	6.89184	0	1	1	1	1	1	1
TCGA-CD-8528	7	1	0	12.32	0	12.32	0	1	1	1	0	0	1
TCGA-F1-A448	7	1	0	21.25	0	21.25	1	1	1	1	1	1	0
TCGA-CD-8525	7	1	0	12.58	0	12.58	0	1	1	1	1	0	1
TCGA-HU-8602	7	1	0	22.31	0	22.31	1	1	1	0	0	0	1
TCGA-CG-4466	7	0	0	18.96	0	18.96	0	0	0	0	1	0	1
TCGA-CD-5803	7	0	1	11.2	1	9.86	0	1	1	0	1	0	0
TCGA-HU-8249	7	1	0	28.94	0	28.94	0	0	0	1	1	1	1
TCGA-D7-6818	7	1	1	12.35	1	9.13	0	0	1	1	0	1	0
TCGA-KB-A6F7	7	1	0	63.57	0	63.57	0	0	1	0	0	0	1
TCGA-HU-A4G3	7	1	0	5.58	0	5.58	0	1	0	0	0	1	0
TCGA-BR-4253	7	0	1	4.07	1	4.07	0	0	1	1	1	0	1
TCGA-BR-7704	7	0	0	35.22	0	35.22	0	0	1	0	1	0	1
TCGA-BR-8589	7	0	0	27.1	0	27.1	0	0	1	1	0	1	1
TCGA-3M-AB46	7	1	0	57.98	0	57.98	0	0	0	0	1	1	1
TCGA-CD-8531	7	1	0	12.58	0	12.58	0	0	1	1	1	0	1
TCGA-HU-A4G8	7	1	0	22.67	0	22.67	1	1	1	0	1	0	1
TCGA-CD-8532	7	0	1	11.63	1	9.26	0	0	0	0	0	1	1
TCGA-D7-6519	7	1	0	20.53	1	14.09	0	0	1	0	0	0	0
TCGA-KB-A93H	7	0	0	37.61	0	37.61	0	0	0	0	1	0	1
TCGA-HF-A5NB	7	1	0	30.49	0	30.49	1	1	1	1	1	0	1
TCGA-FP-8210	7	1	1	5.03	1	0.078133	0	1	1	1	0	1	0
TCGA-HU-A4H0	7	0	0	2.1	0	2.1	0	0	1	1	1	1	1
TCGA-SW-A7EA	7	0	0	19.02	0	19.02	1	1	1	0	0	0	1
TCGA-BR-A4IV	7	1	1	28.55	1	24.21	0	1	1	1	0	1	0
TCGA-BR-8676	7	0	0	7.52	0	7.52	0	1	1	1	0	1	1
TCGA-RD-A8MW	7	1	1	37.88	1	3.22	0	1	1	1	1	1	0
TCGA-BR-6803	7	0	0	31.18	0	31.18	0	0	1	0	0	0	0
TCGA-D7-8573	7	0	0	19.48	0	19.48	0	0	1	0	0	1	1
TCGA-HU-A4H3	7	1	0	28.98	1	15.31	1	0	1	1	0	0	1
TCGA-HU-A4H6	7	1	0	21.16	0	21.16	0	1	0	1	1	0	1
TCGA-BR-6802	7	0	0	30.88	1	26.51	1	0	1	1	1	1	1
TCGA-F1-A72C	7	1	0	11.37	1	11.27	0	1	0	0	1	1	1
TCGA-D7-6520	7	0	0	18.82	1	1.51	0	1	1	1	0	1	0
TCGA-BR-8487	7	0	0	1.12	0	1.12	1	1	1	0	0	0	1
TCGA-CD-8533	7	0	0	15.37	1	7.42	0	1	1	0	0	1	0
TCGA-CG-4437	7	0	0	8.05	0	8.05	0	0	0	0	1	1	1
TCGA-HU-A4GU	7	0	0	6.57	0	6.57	1	1	1	0	1	1	1
TCGA-FP-8211	7	1	0	13.57	0	13.57	0	0	0	0	0	1	1
TCGA-BR-8295	7	0	1	2.2	1	2.2	0	0	1	0	0	0	0
TCGA-VQ-A94U	7	1	0	26.91	0	26.91	0	1	1	0	1	1	0
TCGA-VQ-A91V	7	1	0	42.61	1	38.9	0	0	0	1	0	1	1
TCGA-D7-6527	7	1	1	10.25	1	2.46	0	0	0	0	0	1	0
TCGA-CD-A4MG	7	0	1	6.57	1	2.43	1	0	1	0	1	1	0
TCGA-BR-6566	7	0	0	32.75	0	32.75	1	0	1	0	0	0	1
TCGA-B7-A5TJ	7	0	0	11.01	0	11.01	1	0	0	0	1	1	0
TCGA-D7-8576	7	0	1	14.65	1	6.7	0	1	1	1	0	0	0
TCGA-BR-8485	7	0	0	9.2	0	9.2	0	0	1	1	1	0	0
TCGA-D7-8578	7	0	0	21.12	1	14.82	0	1	0	0	1	1	0
TCGA-HU-A4GX	7	1	0	20.24	0	20.24	1	1	1	1	1	0	1
TCGA-VQ-A8P2	7	1	0	38.11	0	38.11	1	0	0	1	1	1	1
TCGA-CD-5800	7	0	0	13.14	0	13.14	0	1	0	0	0	0	0
TCGA-HU-8604	7	1	0	22.8	0	22.8	0	1	0	0	1	0	1
TCGA-BR-8687	7	0	1	8.21	1	8.1629	0	0	1	1	1	0	0
TCGA-HU-A4GQ	7	0	1	0.1	1	0.1	1	1	0	1	1	1	0
TCGA-BR-8365	7	0	1	17.51	1	10.7012	0	0	1	0	1	0	0
TCGA-HU-A4HB	7	1	1	15.67	1	12.81	0	1	1	0	1	1	1
TCGA-CG-5723	7	0	0	104.99	0	104.99	1	0	1	0	1	1	1
TCGA-BR-8677	7	0	0	26.71	0	26.71	0	1	1	1	1	0	0
TCGA-BR-7197	7	0	0	9.2	0	9.2	0	1	1	0	1	1	0
TCGA-CG-4477	7	1	0	30.95	1	11.99	0	0	1	0	0	0	1
TCGA-BR-6801	7	0	0	40.18	0	40.18	0	0	0	0	1	1	0
TCGA-BR-8286	7	0	0	29.4	0	29.4	0	1	1	0	0	1	1
TCGA-D7-5578	7	0	0	12.65	0	12.65	0	0	1	1	1	1	0
TCGA-VQ-A91S	7	1	0	32.85	0	32.85	0	0	0	1	0	1	1
TCGA-MX-A663	7	0	1	9.86	1	7.16	0	0	1	0	1	1	0
TCGA-FP-A9TM	7	1	0	6.21	0	6.21	0	0	0	0	1	1	1
TCGA-VQ-AA6J	7	0	0	27.53	0	27.53	0	0	1	1	1	1	1
TCGA-D7-A4YX	7	0	0	36.4	0	36.4	0	0	1	0	0	1	1
TCGA-CD-8524	7	0	0	12.75	1	2.27	0	1	1	0	0	0	0
TCGA-VQ-AA68	7	1	0	43.63	0	43.63	0	0	0	1	0	0	1
TCGA-VQ-A8PB	7	1	1	34.26	1	14.4469	1	1	0	0	1	0	1
TCGA-VQ-AA69	7	1	0	28.38	0	28.38	0	0	0	1	0	1	1
TCGA-RD-A7C1	7	0	1	16.66	1	14.39	0	0	1	0	1	1	1
TCGA-D7-8574	7	0	0	17.18	0	17.18	0	1	1	1	1	1	0
TCGA-HU-A4H2	7	0	0	12.94	0	12.94	0	1	0	1	0	0	1
TCGA-CD-A489	7	0	1	11.3	1	9.1	0	1	1	0	0	1	0
TCGA-FP-8099	7	0	0	17.05	0	17.05	0	0	0	0	1	1	1
TCGA-HF-7131	7	1	0	17.1887	0	16.8424	0	0	0	0	1	0	1
TCGA-BR-8284	7	0	1	8.05	1	3.46352	1	1	1	1	1	0	0
TCGA-BR-4280	7	0	1	6.6	1	4.70007	1	1	0	1	1	0	1
TCGA-CD-8527	7	1	1	7.16	1	5.22	0	1	0	0	1	0	0
TCGA-FP-7735	7	0	1	3.48	1	1.68147	0	0	0	0	1	1	0
TCGA-D7-8575	7	0	1	18.2	1	14.03	0	0	1	1	1	1	0
TCGA-HF-7132	7	1	0	77.23	0	77.23	1	1	0	0	1	1	0
TCGA-CD-A48A	7	1	0	12.42	0	12.42	0	0	0	0	0	1	0
TCGA-BR-7958	7	0	0	29.53	0	29.53	0	0	1	1	0	1	1
TCGA-CD-A4MH	7	1	0	12.19	0	12.19	0	1	0	0	1	0	0
TCGA-D7-6815	7	0	0	15.97	0	15.97	0	0	0	0	1	0	0
TCGA-BR-8060	7	0	1	11.43	1	7.28022	0	0	1	0	1	0	0
TCGA-D7-A4YV	7	0	1	5.91	1	5.91	1	1	1	0	1	0	0
TCGA-BR-A452	7	0	1	7.52	1	0.713613	0	1	1	1	0	1	0
TCGA-BR-8078	7	0	0	29.57	0	29.57	1	0	1	0	1	0	1
TCGA-FP-A4BE	7	1	0	11.07	0	11.07	1	0	1	0	0	1	1
TCGA-HF-7136	7	1	0	30.2384	0	30.2384	0	0	0	1	0	1	0
TCGA-D7-A4YT	7	0	0	14.26	0	14.26	0	0	0	1	0	1	1
TCGA-CD-A4MI	7	0	1	11.76	1	8.9	1	1	0	1	0	1	0
TCGA-BR-A4IU	7	1	0	27.53	0	27.53	0	1	1	1	0	0	0
TCGA-CD-8536	7	1	0	12.42	0	12.42	1	0	1	0	1	1	1
TCGA-CD-A4MJ	7	0	0	12.61	1	2.27	1	0	0	0	0	1	1
TCGA-HU-8243	7	1	1	5.91	1	4.34	0	0	0	1	1	1	1
TCGA-EQ-A4SO	7	1	0	16.23	0	16.23	0	1	0	1	1	1	1
TCGA-D7-6518	7	0	0	19.12	0	19.12	0	0	1	1	1	1	0
TCGA-D7-6820	7	0	0	11.3	0	11.3	0	0	0	0	0	1	1
TCGA-D7-A4YY	7	1	0	13.76	0	13.76	1	1	1	1	0	1	1
TCGA-VQ-A91W	7	1	0	60.81	0	60.81	0	0	0	1	0	1	1
TCGA-BR-4255	7	0	1	4.07	1	4.07	0	1	1	1	1	0	0
TCGA-BR-A4QI	7	0	1	21.42	1	12.58	0	1	1	0	1	0	1
TCGA-CG-4449	7	0	0	19.05	1	11.04	0	1	0	0	1	1	0
TCGA-B7-5816	7	0	0	26.68	0	26.68	1	0	1	0	0	0	1
TCGA-BR-A4IY	7	1	0	12.88	0	12.88	0	1	1	0	0	1	1
TCGA-D7-6817	7	1	0	12.78	0	12.78	0	0	1	1	0	1	1
TCGA-BR-A4J2	7	1	0	14.16	0	14.16	0	1	1	0	1	1	0
TCGA-HU-A4GN	7	1	0	29.96	1	5.52	1	1	0	0	0	1	1
TCGA-BR-8363	7	0	1	0.26	1	0.26	1	1	1	0	1	0	1
TCGA-BR-A4PE	7	0	0	20.4	0	20.4	0	0	0	0	1	0	1
TCGA-BR-A4PD	7	0	0	20.63	0	20.63	0	0	1	0	1	0	1
TCGA-VQ-AA6B	7	1	0	32.92	0	32.92	0	0	0	1	0	1	0
TCGA-BR-A4CS	8	0	1	1.48	1	0.329342	0	0	1	1	1	1	0
TCGA-HJ-7597	8	0	1	26.45	1	26.12	1	0	1	0	1	0	1
TCGA-HU-A4H4	8	1	0	23.82	0	23.82	1	1	1	0	0	0	1
TCGA-BR-8686	8	0	1	20.86	1	4.06039	0	1	1	1	1	1	0
TCGA-BR-7901	8	0	1	3.45	1	2.99	0	0	0	0	1	1	0
TCGA-D7-A6F2	8	0	0	15.64	0	15.64	0	0	1	0	0	1	1
TCGA-VQ-A8P8	8	0	0	30.95	0	30.95	0	0	0	0	1	0	0
TCGA-D7-A6EX	8	0	0	11.3	0	11.3	0	1	1	1	1	0	0
TCGA-CD-5798	8	1	0	13.4	0	13.4	0	1	0	0	1	1	0
TCGA-VQ-A8E2	8	1	0	43.33	0	43.33	0	0	0	1	0	1	0
TCGA-CG-4444	8	1	0	47.01	0	47.01	0	0	1	1	1	1	0
TCGA-BR-8682	8	1	0	32.56	0	32.56	0	1	1	0	0	1	0
TCGA-F1-6177	8	0	1	16.3765	1	9.12626	1	1	0	0	1	1	1
TCGA-D7-6822	8	0	0	12.32	0	12.32	0	0	0	0	1	1	1
TCGA-BR-6563	8	0	0	39.09	1	4.86	0	1	1	0	0	1	0
TCGA-HU-A4H5	8	1	0	23.78	0	23.78	0	0	1	0	1	1	1
TCGA-VQ-A8P3	8	1	0	37.19	0	37.19	0	0	0	1	1	1	0
TCGA-BR-6707	8	0	1	19.88	1	13.99	0	0	1	0	1	1	1
TCGA-IN-8462	8	0	0	18.79	1	8.87	0	0	0	0	1	1	0
TCGA-BR-6852	8	0	0	44.91	0	44.91	1	0	1	0	0	0	1
TCGA-BR-8679	8	0	1	37.1396	1	24.5096	0	0	0	0	0	0	0
TCGA-FP-A4BF	8	0	1	5.52	1	5.22	0	0	1	1	1	1	1
TCGA-HU-A4H8	8	1	0	14.06	1	11.63	1	1	0	0	1	1	1
TCGA-VQ-A8DT	8	1	0	48.75	1	45.2	0	0	1	1	0	1	1
TCGA-BR-6565	8	0	1	9.17	1	8.96673	0	0	0	0	1	1	0
TCGA-D7-6522	8	0	0	18.59	0	18.59	0	1	1	0	0	1	0
TCGA-BR-8058	8	0	0	37.22	1	2.92	0	1	1	1	0	0	0
TCGA-CD-A486	8	1	1	6.31	1	2.6	0	0	0	0	1	1	1
TCGA-BR-8369	8	0	0	14.03	1	13.76	0	1	1	1	1	0	0
TCGA-B7-5818	8	0	0	11.7	0	11.7	0	0	1	0	0	1	1
TCGA-CD-A487	8	1	0	12.29	0	12.29	0	1	1	0	0	1	0
TCGA-BR-8366	8	0	0	0.95	0	0.95	0	0	1	0	1	0	1
TCGA-CG-4436	8	0	0	7.98	0	7.98	0	0	0	0	0	1	1
TCGA-HU-A4GF	8	0	0	25.79	0	25.79	0	1	0	0	1	1	1
TCGA-HU-8238	8	1	0	1.51	0	1.51	0	1	0	1	0	1	1
TCGA-BR-8484	8	0	1	25.16	1	21.8585	0	0	0	1	0	1	1
TCGA-VQ-A91A	8	1	0	39.42	1	4.24	0	0	0	1	1	1	0
TCGA-BR-4267	8	0	1	6.18	1	4.66056	0	0	0	0	0	1	1
TCGA-BR-A4PF	8	0	0	1.15	0	1.15	0	1	1	1	1	1	1
TCGA-HU-A4G2	8	1	0	24.28	0	24.28	0	1	1	0	0	1	1
TCGA-BR-6452	8	0	0	34.66	0	34.66	1	0	1	0	1	0	1
TCGA-HU-A4GD	8	1	0	22.73	1	13.11	0	1	1	0	0	1	1
TCGA-FP-8209	8	1	1	59.49	1	55.06	0	1	1	0	0	1	0
TCGA-3M-AB47	8	1	1	19.5985	1	12.98	0	1	1	1	0	1	0
TCGA-VQ-AA6F	8	1	0	54.07	1	17.94	0	0	0	0	0	1	1
TCGA-BR-6456	8	0	1	17.28	1	11.9764	0	0	0	0	1	0	0
TCGA-D7-A6EZ	8	0	1	20.3	1	20.3	0	0	1	1	1	1	1
TCGA-BR-6453	8	0	0	15.93	0	15.93	0	0	1	0	0	1	0
TCGA-HU-A4GY	8	0	0	0.26	0	0.26	0	1	1	1	1	0	0
TCGA-HU-A4GP	8	1	0	8.97	0	8.97	0	1	0	0	0	0	0
TCGA-CD-5813	8	0	1	12.39	1	10.35	0	0	1	0	0	1	0
TCGA-BR-7723	8	0	1	28.71	1	18.36	0	0	1	1	0	1	0
TCGA-D7-A4YU	8	0	0	16.43	0	16.43	0	0	1	1	1	1	1
TCGA-BR-8364	8	0	0	22.17	0	22.17	0	0	1	1	0	0	0
TCGA-BR-A4J7	8	0	0	32.49	0	32.49	0	1	1	0	0	1	0
TCGA-VQ-AA6D	8	1	0	17.12	0	17.12	1	1	0	1	0	0	1
TCGA-IN-A6RN	8	0	0	19.51	0	19.51	0	0	0	0	1	0	0
TCGA-D7-6528	8	0	0	15.21	0	15.21	0	0	0	0	1	0	1
TCGA-BR-A4J9	8	0	0	0.46	0	0.46	0	1	1	0	0	1	0
TCGA-BR-8678	8	0	0	24.77	0	24.77	0	0	0	0	1	1	1
TCGA-BR-7715	8	0	0	33.61	0	33.61	0	0	0	0	1	1	0
TCGA-BR-7722	8	0	1	15.31	1	9.50138	0	0	1	0	0	1	0
TCGA-VQ-AA6A	8	1	0	38.9	0	38.9	0	0	0	1	0	1	0
TCGA-HU-A4GC	8	0	0	3.25	0	3.25	0	1	1	1	1	1	0
TCGA-ZA-A8F6	8	0	0	17.25	0	17.25	0	1	0	0	1	1	0
TCGA-BR-8081	8	0	0	32.23	0	32.23	1	0	0	0	1	0	1
TCGA-D7-A6EY	8	0	1	11.43	1	8.13707	1	1	1	1	1	0	1
TCGA-HU-A4GT	8	1	0	6.5	0	6.5	1	1	1	0	1	0	1
TCGA-CD-8534	8	0	0	12.06	1	6.6	0	1	1	0	0	1	0
TCGA-VQ-A8PE	8	0	1	22.17	1	8.71	0	0	1	1	1	1	1
TCGA-HU-A4GJ	8	1	0	21.35	1	17.97	0	1	1	1	0	0	0
TCGA-BR-A4CR	8	0	1	14.9096	0	14.9096	0	0	1	1	1	0	0
TCGA-D7-A4Z0	8	1	0	14.75	0	14.75	0	1	1	0	0	0	0
TCGA-D7-A74A	8	0	0	19.94	0	19.94	0	0	0	1	0	0	1
TCGA-BR-8361	8	0	0	31.08	0	31.08	1	0	1	1	1	0	1
TCGA-BR-8080	8	0	1	9.59	1	8.03869	0	0	1	1	1	0	0
TCGA-D7-A6F0	8	0	0	22.27	0	22.27	0	0	1	0	1	0	1
TCGA-BR-8591	8	0	0	28.12	0	28.12	1	1	1	1	1	1	1
TCGA-VQ-A8PU	8	1	1	27.33	1	27.33	0	0	1	1	1	0	1
TCGA-MX-A5UJ	8	0	0	19.71	0	19.71	1	1	1	1	1	0	0
TCGA-D7-8572	8	0	0	16.79	0	16.79	0	0	0	0	0	1	0
TCGA-CG-4475	8	0	0	22.96	0	22.96	0	0	1	0	1	1	0
TCGA-BR-7851	8	0	1	15.5894	1	14.4882	1	0	1	0	1	1	0
TCGA-FP-7829	8	1	0	19.51	0	19.51	0	0	0	0	1	1	0
TCGA-F1-6874	8	0	0	14.45	0	14.45	1	0	1	0	1	1	1
TCGA-BR-7716	8	0	0	39.75	0	39.75	0	0	0	0	0	0	1
TCGA-BR-8059	8	0	1	14.42	1	11.7735	1	0	1	1	1	1	0
TCGA-BR-A44U	8	0	1	13.86	1	7.01482	0	1	1	1	1	1	0
TCGA-D7-6524	8	0	0	17.84	1	17.84	0	1	1	0	0	1	0
TCGA-CD-8526	8	1	0	12.52	0	12.52	0	0	1	1	1	0	0
TCGA-CG-5718	8	0	1	35.97	1	35.97	0	0	0	0	1	0	1
TCGA-D7-8579	8	1	0	20.89	0	20.89	0	1	0	0	1	0	0
TCGA-VQ-A91E	8	1	0	21.81	0	21.81	1	1	1	1	1	0	1
TCGA-BR-6564	8	0	1	26.08	1	20.5229	0	0	1	1	0	0	0
TCGA-BR-8368	8	0	0	4.3	0	4.3	1	0	1	0	1	0	1
TCGA-CD-8535	8	1	0	12.81	0	12.81	0	0	1	1	0	1	0
TCGA-BR-A4J6	8	0	0	0.66	0	0.66	0	0	0	0	1	0	0
TCGA-BR-8382	8	0	1	25.03	1	16.605	1	1	1	1	1	0	1
TCGA-FP-7916	8	0	1	14.06	1	2.21974	0	1	1	1	1	1	0
TCGA-VQ-A91K	8	1	0	61.17	0	61.17	1	1	0	1	1	1	0
TCGA-CD-5799	8	1	0	13.01	0	13.01	0	1	1	0	0	1	0
TCGA-BR-6705	8	0	1	25.59	1	21.225	0	0	1	1	1	0	0
TCGA-BR-8588	8	0	0	12.78	0	12.78	0	0	1	0	0	0	0
TCGA-BR-8384	8	0	0	3.71	0	3.71	0	1	1	1	1	1	0
TCGA-CD-A48C	8	0	1	11.6	1	7.56	0	1	1	0	1	0	0
TCGA-CD-5804	8	1	0	12.09	0	12.09	0	1	0	0	1	1	0
TCGA-IN-A6RL	8	0	1	13.34	1	10.09	0	0	0	1	1	1	0
TCGA-VQ-A92D	8	0	0	66.75	0	66.75	0	0	0	0	1	1	1
TCGA-BR-7707	8	0	0	35.81	0	35.81	1	0	1	0	1	0	1
TCGA-KB-A93G	8	0	0	20.14	0	20.14	0	0	0	0	1	1	0
TCGA-HU-8608	8	1	0	21.06	1	9.1	0	0	1	1	1	1	1
TCGA-CD-8530	8	1	0	12.39	0	12.39	0	0	1	0	0	1	0
TCGA-CD-5801	8	0	1	13.17	1	11.1389	0	1	1	1	1	1	1
TCGA-CD-8528	8	1	0	12.32	0	12.32	0	1	1	1	0	0	1
TCGA-F1-A448	8	1	0	21.25	0	21.25	1	1	1	1	1	1	0
TCGA-CD-8525	8	1	0	12.58	0	12.58	0	1	1	1	1	0	1
TCGA-HU-8602	8	1	0	22.31	0	22.31	1	1	1	0	0	0	1
TCGA-CG-4466	8	0	0	18.96	0	18.96	0	0	0	0	1	0	1
TCGA-CD-5803	8	0	1	11.2	1	9.86	0	1	1	0	1	0	0
TCGA-HU-8249	8	1	0	28.94	0	28.94	0	0	0	1	1	1	1
TCGA-D7-6818	8	1	1	12.35	1	9.13	0	0	1	1	0	1	0
TCGA-KB-A6F7	8	1	0	63.57	0	63.57	0	0	1	0	0	0	1
TCGA-HU-A4G3	8	1	0	5.58	0	5.58	0	1	0	0	0	1	0
TCGA-BR-4253	8	0	1	4.07	1	0.73296	0	0	1	1	1	0	1
TCGA-BR-7704	8	0	0	35.22	0	35.22	0	0	1	0	1	0	1
TCGA-BR-8589	8	0	0	27.1	0	27.1	0	0	1	1	0	1	1
TCGA-3M-AB46	8	1	0	57.98	0	57.98	0	0	0	0	1	1	1
TCGA-CD-8531	8	1	0	12.58	0	12.58	0	0	1	1	1	0	1
TCGA-HU-A4G8	8	1	0	22.67	0	22.67	1	1	1	0	1	0	1
TCGA-CD-8532	8	0	1	11.63	1	9.26	0	0	0	0	0	1	1
TCGA-D7-6519	8	1	0	20.53	1	14.09	0	0	1	0	0	0	0
TCGA-KB-A93H	8	0	0	37.61	0	37.61	0	0	0	0	1	0	1
TCGA-HF-A5NB	8	1	0	30.49	0	30.49	1	1	1	1	1	0	1
TCGA-FP-8210	8	1	1	5.03	1	4.92542	0	1	1	1	0	1	0
TCGA-HU-A4H0	8	0	0	2.1	0	2.1	0	0	1	1	1	1	1
TCGA-SW-A7EA	8	0	0	19.02	0	19.02	1	1	1	0	0	0	1
TCGA-BR-A4IV	8	1	1	28.55	1	24.21	0	1	1	1	0	1	0
TCGA-BR-8676	8	0	0	7.52	0	7.52	0	1	1	1	0	1	1
TCGA-RD-A8MW	8	1	1	37.88	1	3.22	0	1	1	1	1	1	0
TCGA-BR-6803	8	0	0	31.18	0	31.18	0	0	1	0	0	0	0
TCGA-D7-8573	8	0	0	19.48	0	19.48	0	0	1	0	0	1	1
TCGA-HU-A4H3	8	1	0	28.98	1	15.31	1	0	1	1	0	0	1
TCGA-HU-A4H6	8	1	0	21.16	0	21.16	0	1	0	1	1	0	1
TCGA-BR-6802	8	0	0	30.88	1	26.51	1	0	1	1	1	1	1
TCGA-F1-A72C	8	1	0	11.37	1	11.27	0	1	0	0	1	1	1
TCGA-D7-6520	8	0	0	18.82	1	1.51	0	1	1	1	0	1	0
TCGA-BR-8487	8	0	0	1.12	0	1.12	1	1	1	0	0	0	1
TCGA-CD-8533	8	0	0	15.37	1	7.42	0	1	1	0	0	1	0
TCGA-CG-4437	8	0	0	8.05	0	8.05	0	0	0	0	1	1	1
TCGA-HU-A4GU	8	0	0	6.57	0	6.57	1	1	1	0	1	1	1
TCGA-FP-8211	8	1	0	13.57	0	13.57	0	0	0	0	0	1	1
TCGA-BR-8295	8	0	1	2.2	1	2.2	0	0	1	0	0	0	0
TCGA-VQ-A94U	8	1	0	26.91	0	26.91	0	1	1	0	1	1	0
TCGA-VQ-A91V	8	1	0	42.61	1	38.9	0	0	0	1	0	1	1
TCGA-D7-6527	8	1	1	10.25	1	2.46	0	0	0	0	0	1	0
TCGA-CD-A4MG	8	0	1	6.57	1	2.43	1	0	1	0	1	1	0
TCGA-BR-6566	8	0	0	32.75	0	32.75	1	0	1	0	0	0	1
TCGA-B7-A5TJ	8	0	0	11.01	0	11.01	1	0	0	0	1	1	0
TCGA-D7-8576	8	0	1	14.65	1	6.7	0	1	1	1	0	0	0
[truncated: 3,291 more rows]

## Sheet: ACRG_imputation
ID	Imputation_	ctrt	death	os	recur	dfs	msi	site	diff	stage	age	sex	tme
GSM1523727	0	1	0	88.7333	2	3.96667	1	0	0	0	1	1	1
GSM1523728	0	0	0	88.2333	2	4.03333	1	0	1	0	1	0	1
GSM1523729	0	1	0	88.2333	0	74.9667	0	1	1	0	0	0	0
GSM1523744	0	1	0	105.7	0	89.7667	1	1	1	0	1	1	1
GSM1523745	0	1	0	105.533	0	84.6	0	1	1	1	1	1	0
GSM1523746	0	1	1	25.5	1	5.76667	0	1	0	0	0	1	0
GSM1523747	0	1	1	8.7	1	6.36667	0	1	1	1	0	1	1
GSM1523748	0	0	0	104.933	0	81.3667	0	1	1	1	1	0	0
GSM1523765	0	0	1	14.2	1	9.6	0	0	0	1	0	0	1
GSM1523768	0	1	1	24.2333	1	9.4	0	0	0	1	0	1	0
GSM1523769	0	0	1	13.7333	1	9.8	0	1	1	1	1	0	0
GSM1523770	0	1	1	22.0667	0	12.2333	1	0	1	0	0	1	1
GSM1523773	0	0	1	4.33333	1	2.8	0	0	1	1	1	0	0
GSM1523774	0	1	0	97.7	0	67.0667	0	1	0	1	0	1	0
GSM1523775	0	0	0	97.6	0	95.2333	1	1	1	0	1	0	1
GSM1523776	0	1	0	97.4667	0	97.2	1	1	1	0	0	1	1
GSM1523777	0	1	0	92.9333	0	62.2	0	1	0	1	0	1	0
GSM1523778	0	1	0	92.6333	0	11.7	0	0	1	1	0	0	0
GSM1523779	0	0	0	92.6	0	74.2	1	1	1	1	1	0	1
GSM1523780	0	0	1	16.4	1	2.63333	1	1	0	1	1	0	1
GSM1523781	0	0	1	2.93333	0	2.23333	0	1	0	1	0	0	0
GSM1523782	0	0	1	4.4	1	0.4	0	1	1	1	0	1	1
GSM1523783	0	1	0	91.9333	0	89.1	0	0	1	1	0	0	0
GSM1523784	0	1	0	91.3	0	84.3	0	0	1	1	0	0	0
GSM1523785	0	0	1	11.7667	0	8.9	1	1	1	0	0	0	1
GSM1523787	0	1	0	89.6333	0	84.4333	0	0	0	1	0	0	1
GSM1523790	0	1	0	80.9333	1	57.2667	1	0	0	0	0	1	1
GSM1523791	0	0	0	81.1333	0	58.7	1	1	0	0	0	1	1
GSM1523792	0	1	0	80.8	0	59.8333	0	1	0	0	0	1	1
GSM1523793	0	0	0	80.7333	0	12.5667	0	0	1	0	1	0	0
GSM1523794	0	0	1	27	1	0.633333	1	0	1	1	1	1	1
GSM1523795	0	1	0	80.0667	0	49.0667	0	1	0	0	1	1	0
GSM1523796	0	1	1	57.6333	1	49.8667	0	0	0	1	0	1	0
GSM1523797	0	1	1	28.2667	1	24.5	1	1	0	1	0	1	1
GSM1523798	0	0	1	61.8333	0	28.0667	0	0	1	0	1	1	1
GSM1523799	0	0	0	77.5	0	3.1	0	0	1	0	1	1	1
GSM1523800	0	1	0	76.9333	0	48.6667	1	0	0	1	1	1	1
GSM1523801	0	1	0	76.9333	0	60.6333	1	1	0	0	1	1	1
GSM1523802	0	0	0	76.7667	2	1.2	0	1	1	0	1	0	1
GSM1523803	0	0	1	7.06667	0	0.633333	0	0	1	1	1	0	1
GSM1523804	0	1	0	76.7	0	60.0667	0	1	1	1	0	0	0
GSM1523805	0	0	1	4.46667	0	2.96667	1	0	1	1	1	0	0
GSM1523806	0	0	1	12.7	1	0.533333	0	0	0	1	1	1	0
GSM1523807	0	1	0	73.7333	0	71.6667	0	1	0	0	1	0	0
GSM1523808	0	1	0	73.5	0	72.5	1	1	1	1	0	1	0
GSM1523809	0	0	0	73.4333	0	11.5333	0	1	0	0	1	1	1
GSM1523810	0	0	0	73.0667	2	0.733333	1	1	1	0	1	1	1
GSM1523811	0	0	0	72.8667	0	4.8	1	1	1	0	1	0	1
GSM1523812	0	1	0	72.8333	0	59	0	0	1	1	0	1	1
GSM1523813	0	1	0	72.8333	0	59.3667	1	1	1	1	1	1	0
GSM1523814	0	1	0	72.7333	0	59.4667	0	0	1	0	1	1	1
GSM1523815	0	0	1	25.1667	1	18.7667	0	1	1	1	0	1	0
GSM1523816	0	1	0	72.0667	0	36.5333	0	0	0	0	1	1	1
GSM1523817	0	0	1	6.23333	1	5.83333	0	0	1	1	1	1	0
GSM1523818	0	0	1	9.83333	1	7.86667	0	0	1	1	1	0	1
GSM1523819	0	0	1	10.1	0	8.1	0	0	0	1	1	0	0
GSM1523820	0	0	1	23.7	1	0.766667	0	0	0	1	0	1	1
GSM1523821	0	1	0	71.1	0	63.8333	1	0	0	1	0	1	1
GSM1523822	0	1	0	70.9667	0	59.7	1	1	0	0	1	1	1
GSM1523823	0	1	0	70.9	0	59.2	1	1	0	1	0	0	1
GSM1523824	0	1	0	70.6667	0	70.2667	0	0	0	0	0	1	1
GSM1523825	0	0	1	4	1	2.83333	1	1	1	1	1	1	0
GSM1523826	0	0	1	2.7	0	1.83333	0	1	1	1	1	1	0
GSM1523827	0	1	0	70.0333	0	69.5333	0	0	1	1	0	0	0
GSM1523828	0	0	1	5.86667	1	1.36667	1	1	0	1	1	1	0
GSM1523829	0	0	0	69.8333	0	47.4333	0	1	0	0	1	1	0
GSM1523830	0	1	1	53.4333	1	32.4333	1	1	0	0	0	1	1
GSM1523832	0	1	1	17.6667	1	6.7	0	0	1	1	0	1	0
GSM1523833	0	1	1	8.86667	1	8.03333	1	1	1	1	1	1	1
GSM1523834	0	1	1	44.5667	1	18.2	0	0	1	1	1	0	0
GSM1523835	0	1	0	69.3	0	59.0333	0	0	0	0	0	1	0
GSM1523836	0	1	0	69.2333	0	59.9667	0	0	0	1	0	1	1
GSM1523837	0	0	1	26.8333	1	3	0	0	0	0	1	1	0
GSM1523838	0	0	1	10.3333	0	9.7	1	1	0	1	1	1	1
GSM1523839	0	1	0	69.1333	0	68.2	0	0	1	1	0	1	0
GSM1523840	0	0	1	22.8333	1	5.66667	0	0	1	0	1	1	0
GSM1523841	0	1	1	42.0667	1	17.2667	0	0	1	0	1	1	1
GSM1523842	0	0	1	48.7333	0	46.2	0	1	1	0	1	1	0
GSM1523844	0	1	0	68.9	1	34.6667	0	1	1	1	0	1	0
GSM1523845	0	1	1	9.66667	0	6.1	0	1	1	1	1	0	1
GSM1523846	0	1	0	68.3667	0	43.8	0	0	1	1	0	1	0
GSM1523847	0	1	0	68.1333	0	58.8	1	1	1	0	0	0	1
GSM1523848	0	1	0	68.1333	0	49.0333	0	0	1	1	1	1	1
GSM1523849	0	0	1	28.0333	1	0.533333	0	1	0	1	1	1	0
GSM1523850	0	1	1	36.4	1	10.0333	0	0	1	1	0	1	0
GSM1523851	0	0	0	67.2333	0	9.16667	1	1	0	0	1	0	1
GSM1523852	0	1	1	31	0	27.8	0	1	0	1	0	1	1
GSM1523853	0	1	0	66.7333	2	1.83333	0	1	0	0	1	1	0
GSM1523854	0	0	0	66.7333	0	58.8667	0	1	1	0	1	1	1
GSM1523855	0	1	1	21.9333	1	12.1333	0	0	0	1	1	1	0
GSM1523856	0	0	0	66.2	0	65.4667	1	1	1	0	0	0	1
GSM1523857	0	1	1	14.4333	1	5.9	0	1	0	1	1	0	0
GSM1523858	0	0	1	17.1	1	5.93333	0	0	1	0	0	0	0
GSM1523859	0	1	0	53.1333	0	50.0333	0	0	0	0	1	1	0
GSM1523860	0	0	1	42.2	1	0.733333	1	1	1	0	1	1	1
GSM1523861	0	1	0	64.8	0	59.3667	0	0	0	0	0	1	1
GSM1523862	0	1	1	21	1	11.3333	0	0	1	1	0	1	0
GSM1523863	0	1	0	64.5667	0	59.8333	1	1	1	0	0	0	1
GSM1523864	0	1	0	63.9667	0	60.2	1	0	0	0	0	1	1
GSM1523865	0	0	0	63.7	1	24.8	0	0	0	0	1	1	1
GSM1523867	0	0	1	33.2667	1	9.7	1	1	0	1	0	1	1
GSM1523868	0	1	0	63.2667	1	3.3	1	1	1	1	0	1	1
GSM1523869	0	1	0	62.5333	0	14.1	0	0	1	0	1	0	1
GSM1523870	0	1	0	62.4667	0	59.1667	1	1	0	0	1	1	1
GSM1523871	0	1	0	62.3667	0	21.7667	1	1	0	0	1	0	1
GSM1523874	0	0	0	62.1	0	59.8333	0	1	0	0	1	0	1
GSM1523875	0	1	1	8.46667	1	6.23333	0	0	0	0	1	1	1
GSM1523876	0	0	0	61.9	0	58.7	1	1	0	0	1	1	1
GSM1523877	0	0	1	13.1	1	4.13333	0	0	0	1	1	1	0
GSM1523878	0	1	0	61.8667	0	59.7	0	0	0	0	0	1	1
GSM1523879	0	0	0	61.1667	0	0.666667	0	0	0	1	0	1	0
GSM1523880	0	1	0	60.9667	0	54.9667	1	0	1	0	0	0	1
GSM1523881	0	1	1	14.9	1	13.7333	0	0	0	1	1	1	1
GSM1523882	0	1	0	60.7	0	59.7	0	0	1	1	0	1	1
GSM1523883	0	1	1	39.5333	1	30.0333	0	1	1	0	1	1	1
GSM1523884	0	0	0	60.4333	0	3.06667	0	0	1	1	0	1	0
GSM1523885	0	0	0	60.2333	0	59.9667	1	1	1	0	0	0	1
GSM1523886	0	1	1	5.6	1	3.96667	0	0	1	1	0	1	0
GSM1523887	0	1	0	60.2	0	59.4333	0	1	1	0	0	1	1
GSM1523888	0	1	0	59.9	0	59.8333	1	1	1	0	0	1	1
GSM1523889	0	0	0	59.6667	0	55.3	1	0	0	0	1	1	1
GSM1523890	0	1	0	59.5667	1	57.2	0	0	1	1	0	0	0
GSM1523891	0	0	0	59.5667	0	48.6333	0	1	1	0	0	0	0
GSM1523892	0	1	0	59.4667	0	47.5	0	1	0	0	0	1	1
GSM1523893	0	1	1	20.1	1	3.96667	0	0	0	0	1	1	0
GSM1523894	0	0	1	35.7667	1	18.6333	0	0	0	0	0	1	1
GSM1523895	0	1	0	59.0333	0	49.0333	0	1	0	0	1	1	1
GSM1523896	0	1	1	28.0333	1	18.3	0	0	0	0	0	1	1
GSM1523897	0	0	0	58.8667	0	57.5	0	1	0	0	1	0	1
GSM1523898	0	0	0	58.8333	0	49.5667	0	1	0	0	0	1	1
GSM1523899	0	1	0	58.0667	0	57.1	0	0	0	0	0	0	1
GSM1523901	0	0	0	57.4667	0	53.5667	1	1	1	0	1	0	1
GSM1523903	0	0	1	39.8	1	38.4333	1	0	0	1	0	1	0
GSM1523904	0	1	0	55.3667	1	42.3667	0	0	0	1	0	1	1
GSM1523905	0	1	0	55.3	0	44.4	0	1	1	0	1	1	0
GSM1523906	0	1	0	55.3	0	46.0333	0	0	1	0	0	1	1
GSM1523908	0	1	0	55.0667	0	48.9667	0	0	1	1	0	0	1
GSM1523909	0	1	0	54.5333	0	49.3333	1	1	1	0	1	1	1
GSM1523910	0	1	0	54.3333	0	48.5	1	1	1	1	0	1	1
GSM1523911	0	1	1	21.8333	1	6.96667	1	1	0	1	1	0	1
GSM1523918	0	0	1	28.1333	1	25.9	0	1	1	1	0	1	0
GSM1523919	0	1	0	84.1	0	78.2	0	0	1	1	0	1	0
GSM1523920	0	0	1	9.33333	1	3.23333	0	0	0	0	0	1	0
GSM1523921	0	1	0	83.3	0	61	1	1	1	0	0	1	1
GSM1523922	0	1	1	23.6	1	16.5667	0	0	0	0	1	1	1
GSM1523923	0	1	1	26.4	1	11.7	0	2	1	0	0	1	1
GSM1523924	0	1	0	82.2	0	73.5333	0	0	1	0	0	1	0
GSM1523925	0	0	1	6.3	1	4.36667	0	1	1	0	0	0	0
GSM1523926	0	1	0	69.0333	0	61.1333	0	0	0	0	1	1	1
GSM1523927	0	1	0	80.7667	0	80.7667	0	0	1	0	0	1	0
GSM1523928	0	1	1	54.1333	0	17.9333	0	0	0	0	1	1	1
GSM1523929	0	1	0	88.3333	0	60.2333	1	1	1	1	1	0	1
GSM1523930	0	1	0	78.5333	0	61.1667	0	1	0	0	0	1	0
GSM1523931	0	1	0	77.6	0	71.9333	0	1	1	0	0	0	1
GSM1523932	0	0	1	12.6667	1	0.8	0	1	0	0	1	0	1
GSM1523933	0	0	0	75.2667	0	69.5333	1	1	1	0	1	1	1
GSM1523934	0	1	1	12.8	1	11.6333	0	0	0	1	1	1	0
GSM1523935	0	1	0	87.4	0	85.2667	0	1	1	0	0	1	0
GSM1523936	0	1	1	17.5667	1	10.8333	0	1	1	0	1	1	0
GSM1523937	0	0	1	19.6667	1	9.76667	0	1	0	0	1	1	1
GSM1523938	0	0	1	5.76667	1	0.7	0	0	1	1	0	0	0
GSM1523939	0	0	1	11.2333	1	7.93333	0	0	1	1	0	0	0
GSM1523940	0	1	1	20.0333	1	13.8667	0	1	0	1	1	1	0
GSM1523941	0	0	1	4.53333	1	0.6	0	0	1	1	1	1	1
GSM1523942	0	1	0	70.2667	0	69.5667	0	1	0	1	1	1	0
GSM1523944	0	1	0	69.6333	0	11.5	0	1	1	1	1	1	1
GSM1523945	0	0	1	17.5333	1	15.2667	0	0	1	1	0	1	0
GSM1523946	0	0	0	68.9333	0	3.7	0	1	0	1	0	1	1
GSM1523947	0	1	0	68.4333	0	64.2333	1	1	0	0	1	0	1
GSM1523948	0	0	1	27.4667	1	15.3333	0	0	1	1	0	1	0
GSM1523950	0	0	0	68.2	0	58.8333	0	1	0	1	0	1	1
GSM1523952	0	0	0	100.867	0	100.867	1	1	1	0	0	0	0
GSM1523953	0	1	0	84.7667	0	84.7667	0	1	1	1	1	1	0
GSM1523954	0	1	0	100.867	0	60.2333	0	1	1	0	0	1	0
GSM1523955	0	0	1	34.3667	1	31.4	0	0	0	1	0	1	0
GSM1523956	0	0	1	31.1333	0	19.0667	0	0	0	0	1	1	1
GSM1523957	0	1	0	100.633	0	70.0333	0	0	1	0	0	0	1
GSM1523958	0	1	0	100.233	0	97.2	0	0	1	0	0	1	1
GSM1523959	0	1	1	17.4333	1	10.2	0	1	0	1	0	1	1
GSM1523960	0	1	0	99	0	61.4	0	0	0	0	1	0	0
GSM1523961	0	0	1	9.5	0	6.16667	1	1	0	0	0	1	1
GSM1523962	0	1	1	20.1333	1	14.4667	0	0	1	1	0	1	0
GSM1523963	0	0	1	45.7667	1	40.8333	0	1	1	0	1	0	0
GSM1523964	0	0	0	98.5333	0	98.5333	1	0	0	0	0	1	1
GSM1523965	0	1	1	11.4667	1	8.9	0	1	1	1	0	1	0
GSM1523966	0	0	1	51.8	0	0.766667	0	0	1	1	0	1	1
GSM1523967	0	1	0	98.4667	0	93.4667	0	0	1	1	0	1	0
GSM1523969	0	1	1	17.9	1	12.1333	0	1	1	1	1	1	0
GSM1523970	0	0	1	15.7	1	7.4	0	1	1	0	1	0	0
GSM1523971	0	1	1	13.3	1	11.6667	0	0	1	1	0	0	0
GSM1523973	0	1	0	87.2667	0	23.7667	0	1	1	1	0	1	0
GSM1523974	0	0	0	98.2333	0	91.9333	0	0	0	0	0	1	1
GSM1523975	0	1	1	7.2	1	1.9	0	1	1	1	1	1	0
GSM1523976	0	0	1	56	1	24.5333	0	1	1	1	1	1	0
GSM1523977	0	0	1	1	0	0.7	0	1	1	0	0	1	0
GSM1523978	0	1	1	16.2333	1	13.0333	0	0	1	1	1	0	1
GSM1523979	0	0	1	9.43333	1	3.36667	1	1	0	1	1	1	1
GSM1523980	0	0	1	6.7	0	4.33333	0	0	1	1	1	0	0
GSM1523981	0	1	0	97.2	0	77.0667	0	1	1	0	0	1	0
GSM1523983	0	1	1	10.1	1	5.66667	1	0	1	1	0	1	1
GSM1523984	0	0	0	96.9667	2	21.8	0	1	1	0	0	1	0
GSM1523985	0	0	1	77.5333	0	0.733333	0	0	0	1	1	1	1
GSM1523986	0	1	0	86.8	1	73.7333	0	1	1	1	1	1	0
GSM1523987	0	1	1	18.2667	1	13.1	0	0	1	1	0	0	0
GSM1523988	0	0	1	14.8333	1	0.766667	0	1	1	1	1	1	0
GSM1523989	0	1	0	86.7	0	64.9667	0	0	1	1	0	1	0
GSM1523990	0	1	1	14.1667	1	5.73333	0	0	1	1	0	1	0
GSM1523991	0	0	0	95.2	2	12.1	0	1	0	0	0	0	0
GSM1523992	0	0	1	20.1333	1	15.6333	0	1	1	1	1	0	0
GSM1523993	0	1	1	68.1333	0	35.4667	0	1	0	1	1	1	1
GSM1523994	0	1	0	86.3667	0	35.4	0	1	0	1	0	1	0
GSM1523995	0	0	1	6.36667	0	6.06667	0	0	0	1	1	1	0
GSM1523996	0	1	1	35.2	1	30	0	1	1	0	1	0	0
GSM1523997	0	0	1	25.2	1	18.1667	0	1	0	1	1	0	1
GSM1523998	0	0	1	21.2333	1	9.36667	0	1	0	1	0	1	1
GSM1524000	0	0	0	93.8667	2	2.1	1	1	1	1	1	0	0
GSM1524001	0	1	0	93.6333	0	88.2	0	0	0	0	0	1	1
GSM1524002	0	0	0	86.1333	0	5.06667	1	0	0	1	0	1	1
GSM1524003	0	1	0	85.9333	0	82.4	0	1	0	1	0	0	1
GSM1524006	0	1	1	26.2667	1	12.1333	0	0	1	1	0	0	0
GSM1524008	0	1	1	10.8333	1	6.7	0	1	1	1	0	1	1
GSM1524009	0	1	1	65	1	59.1667	0	0	1	1	0	0	0
GSM1524010	0	0	1	19.7	1	18.5333	0	0	1	1	1	0	0
GSM1524011	0	1	0	90.2	0	58.6333	0	1	0	0	0	0	0
GSM1524012	0	1	0	85.2333	0	83.0333	0	1	1	1	0	1	1
GSM1524013	0	1	0	89.9	0	70.2	0	0	0	0	0	1	1
GSM1524015	0	1	1	24.8667	1	6.06667	0	1	0	1	0	1	0
GSM1524017	0	1	0	85.0333	0	10.7	0	1	0	1	1	1	1
GSM1524018	0	1	0	84.7667	0	73.2	0	1	0	1	0	1	1
GSM1524019	0	1	1	8.33333	1	6.16667	0	0	1	1	1	1	0
GSM1524020	0	1	0	84.3	0	61.1667	0	0	0	1	0	1	0
GSM1524021	0	1	1	12.9333	0	11.9	0	0	1	1	0	0	0
GSM1524022	0	0	1	8.03333	1	3.46667	0	0	1	1	1	0	0
GSM1524023	0	0	0	83.8333	0	81.4333	0	1	0	1	1	0	1
GSM1524024	0	1	1	89.4333	1	49.4667	0	1	1	1	0	1	0
GSM1524025	0	0	1	81.8333	0	14.1	1	1	1	1	1	1	1
GSM1524026	0	1	0	83.6	1	81.3667	0	0	1	1	0	0	0
GSM1524027	0	1	1	59.7	0	57.7667	0	0	1	1	0	1	0
GSM1524028	0	1	1	47.7	1	26.5667	0	0	1	1	1	1	0
GSM1524029	0	1	1	31.1	1	21.7	0	0	1	1	0	0	0
GSM1524030	0	1	1	31.3333	1	27.5333	0	0	1	1	0	0	0
GSM1524031	0	1	0	82	1	14.1333	0	1	0	1	0	1	1
GSM1524032	0	1	1	77.2	1	12.2	1	1	0	1	1	0	1
GSM1524034	0	0	1	44.0667	1	18.1667	0	0	0	1	1	1	0
GSM1524035	0	1	0	80.3	0	60.4333	0	0	1	1	0	0	0
GSM1524036	0	1	0	79.9333	0	71	0	0	0	1	1	1	0
GSM1524037	0	0	1	23.4333	1	18	0	1	0	1	1	1	0
GSM1524039	0	1	1	12.0667	1	11.8	0	1	1	1	1	1	0
GSM1524040	0	1	1	36.1667	1	18.3	0	1	1	1	0	0	1
GSM1524042	0	0	1	10.8333	1	0.533333	0	0	1	1	0	0	1
GSM1524045	0	1	0	89.1333	0	64.6	0	0	0	0	0	1	0
GSM1524046	0	1	0	88.0333	0	87.5333	0	1	1	0	0	0	0
GSM1524047	0	0	0	69.8667	0	33.9667	0	1	1	0	1	1	0
GSM1524048	0	0	1	46.8	1	36.3	1	1	0	0	1	1	0
GSM1524049	0	0	0	87.8	2	0.5	0	0	0	0	0	1	0
GSM1524050	0	0	1	57.1333	1	21.7333	0	1	0	0	1	1	0
GSM1524051	0	1	0	87.2667	0	85.0333	0	1	1	0	0	0	1
GSM1524052	0	0	1	13.1667	1	8.76667	0	1	1	0	1	1	0
GSM1524053	0	1	0	86.9333	0	79.8333	0	0	0	0	0	1	1
GSM1524054	0	1	0	86.5667	0	12.5667	1	1	0	0	1	1	1
GSM1524055	0	1	1	37.9333	1	12.1333	0	1	0	0	0	1	0
GSM1524056	0	0	1	14.1667	1	7.5	0	0	1	0	1	1	1
GSM1524057	0	0	1	15.9333	1	14.9667	0	1	1	1	1	1	0
GSM1524058	0	1	0	85.4667	0	85.4667	0	0	1	0	0	0	1
GSM1524059	0	1	0	85.2	0	79.2333	0	1	1	0	0	1	0
GSM1524060	0	1	0	84.8333	0	70.3	0	0	0	0	0	1	0
GSM1524061	0	0	0	84.6	0	84.3333	1	1	0	0	1	1	1
GSM1524068	0	0	0	92.8667	0	91.2333	1	0	0	0	1	0	1
GSM1524069	0	0	1	85.6	1	0.3	1	1	0	0	0	1	1
GSM1524070	0	1	0	91.6333	0	86.2	0	0	0	0	0	1	0
GSM1524071	0	0	0	90.7667	0	85.8333	0	1	0	1	0	1	0
GSM1523727	1	1	0	88.7333	0	3.96667	1	0	0	0	1	1	1
GSM1523728	1	0	0	88.2333	0	4.03333	1	0	1	0	1	0	1
GSM1523729	1	1	0	88.2333	0	74.9667	0	1	1	0	0	0	0
GSM1523744	1	1	0	105.7	0	89.7667	1	1	1	0	1	1	1
GSM1523745	1	1	0	105.533	0	84.6	0	1	1	1	1	1	0
GSM1523746	1	1	1	25.5	1	5.76667	0	1	0	0	0	1	0
GSM1523747	1	1	1	8.7	1	6.36667	0	1	1	1	0	1	1
GSM1523748	1	0	0	104.933	0	81.3667	0	1	1	1	1	0	0
GSM1523765	1	0	1	14.2	1	9.6	0	0	0	1	0	0	1
GSM1523768	1	1	1	24.2333	1	9.4	0	0	0	1	0	1	0
GSM1523769	1	0	1	13.7333	1	9.8	0	1	1	1	1	0	0
GSM1523770	1	1	1	22.0667	0	12.2333	1	0	1	0	0	1	1
GSM1523773	1	0	1	4.33333	1	2.8	0	0	1	1	1	0	0
GSM1523774	1	1	0	97.7	0	67.0667	0	1	0	1	0	1	0
GSM1523775	1	0	0	97.6	0	95.2333	1	1	1	0	1	0	1
GSM1523776	1	1	0	97.4667	0	97.2	1	1	1	0	0	1	1
GSM1523777	1	1	0	92.9333	0	62.2	0	1	0	1	0	1	0
GSM1523778	1	1	0	92.6333	0	11.7	0	0	1	1	0	0	0
GSM1523779	1	0	0	92.6	0	74.2	1	1	1	1	1	0	1
GSM1523780	1	0	1	16.4	1	2.63333	1	1	0	1	1	0	1
GSM1523781	1	0	1	2.93333	0	2.23333	0	1	0	1	0	0	0
GSM1523782	1	0	1	4.4	1	0.4	0	1	1	1	0	1	1
GSM1523783	1	1	0	91.9333	0	89.1	0	0	1	1	0	0	0
GSM1523784	1	1	0	91.3	0	84.3	0	0	1	1	0	0	0
GSM1523785	1	0	1	11.7667	0	8.9	1	1	1	0	0	0	1
GSM1523787	1	1	0	89.6333	0	84.4333	0	0	0	1	0	0	1
GSM1523790	1	1	0	80.9333	1	57.2667	1	0	0	0	0	1	1
GSM1523791	1	0	0	81.1333	0	58.7	1	1	0	0	0	1	1
GSM1523792	1	1	0	80.8	0	59.8333	0	1	0	0	0	1	1
GSM1523793	1	0	0	80.7333	0	12.5667	0	0	1	0	1	0	0
GSM1523794	1	0	1	27	1	0.633333	1	0	1	1	1	1	1
GSM1523795	1	1	0	80.0667	0	49.0667	0	1	0	0	1	1	0
GSM1523796	1	1	1	57.6333	1	49.8667	0	0	0	1	0	1	0
GSM1523797	1	1	1	28.2667	1	24.5	1	1	0	1	0	1	1
GSM1523798	1	0	1	61.8333	0	28.0667	0	0	1	0	1	1	1
GSM1523799	1	0	0	77.5	0	3.1	0	0	1	0	1	1	1
GSM1523800	1	1	0	76.9333	0	48.6667	1	0	0	1	1	1	1
GSM1523801	1	1	0	76.9333	0	60.6333	1	1	0	0	1	1	1
GSM1523802	1	0	0	76.7667	0	1.2	0	1	1	0	1	0	1
GSM1523803	1	0	1	7.06667	0	0.633333	0	0	1	1	1	0	1
GSM1523804	1	1	0	76.7	0	60.0667	0	1	1	1	0	0	0
GSM1523805	1	0	1	4.46667	0	2.96667	1	0	1	1	1	0	0
GSM1523806	1	0	1	12.7	1	0.533333	0	0	0	1	1	1	0
GSM1523807	1	1	0	73.7333	0	71.6667	0	1	0	0	1	0	0
GSM1523808	1	1	0	73.5	0	72.5	1	1	1	1	0	1	0
GSM1523809	1	0	0	73.4333	0	11.5333	0	1	0	0	1	1	1
GSM1523810	1	0	0	73.0667	0	0.733333	1	1	1	0	1	1	1
GSM1523811	1	0	0	72.8667	0	4.8	1	1	1	0	1	0	1
GSM1523812	1	1	0	72.8333	0	59	0	0	1	1	0	1	1
GSM1523813	1	1	0	72.8333	0	59.3667	1	1	1	1	1	1	0
GSM1523814	1	1	0	72.7333	0	59.4667	0	0	1	0	1	1	1
GSM1523815	1	0	1	25.1667	1	18.7667	0	1	1	1	0	1	0
GSM1523816	1	1	0	72.0667	0	36.5333	0	0	0	0	1	1	1
GSM1523817	1	0	1	6.23333	1	5.83333	0	0	1	1	1	1	0
GSM1523818	1	0	1	9.83333	1	7.86667	0	0	1	1	1	0	1
GSM1523819	1	0	1	10.1	0	8.1	0	0	0	1	1	0	0
GSM1523820	1	0	1	23.7	1	0.766667	0	0	0	1	0	1	1
GSM1523821	1	1	0	71.1	0	63.8333	1	0	0	1	0	1	1
GSM1523822	1	1	0	70.9667	0	59.7	1	1	0	0	1	1	1
GSM1523823	1	1	0	70.9	0	59.2	1	1	0	1	0	0	1
GSM1523824	1	1	0	70.6667	0	70.2667	0	0	0	0	0	1	1
GSM1523825	1	0	1	4	1	2.83333	1	1	1	1	1	1	0
GSM1523826	1	0	1	2.7	0	1.83333	0	1	1	1	1	1	0
GSM1523827	1	1	0	70.0333	0	69.5333	0	0	1	1	0	0	0
GSM1523828	1	0	1	5.86667	1	1.36667	1	1	0	1	1	1	0
GSM1523829	1	0	0	69.8333	0	47.4333	0	1	0	0	1	1	0
GSM1523830	1	1	1	53.4333	1	32.4333	1	1	0	0	0	1	1
GSM1523832	1	1	1	17.6667	1	6.7	0	0	1	1	0	1	0
GSM1523833	1	1	1	8.86667	1	8.03333	1	1	1	1	1	1	1
GSM1523834	1	1	1	44.5667	1	18.2	0	0	1	1	1	0	0
GSM1523835	1	1	0	69.3	0	59.0333	0	0	0	0	0	1	0
GSM1523836	1	1	0	69.2333	0	59.9667	0	0	0	1	0	1	1
GSM1523837	1	0	1	26.8333	1	3	0	0	0	0	1	1	0
GSM1523838	1	0	1	10.3333	0	9.7	1	1	0	1	1	1	1
GSM1523839	1	1	0	69.1333	0	68.2	0	0	1	1	0	1	0
GSM1523840	1	0	1	22.8333	1	5.66667	0	0	1	0	1	1	0
GSM1523841	1	1	1	42.0667	1	17.2667	0	0	1	0	1	1	1
GSM1523842	1	0	1	48.7333	0	46.2	0	1	1	0	1	1	0
GSM1523844	1	1	0	68.9	1	34.6667	0	1	1	1	0	1	0
GSM1523845	1	1	1	9.66667	0	6.1	0	1	1	1	1	0	1
GSM1523846	1	1	0	68.3667	0	43.8	0	0	1	1	0	1	0
GSM1523847	1	1	0	68.1333	0	58.8	1	1	1	0	0	0	1
GSM1523848	1	1	0	68.1333	0	49.0333	0	0	1	1	1	1	1
GSM1523849	1	0	1	28.0333	1	0.533333	0	1	0	1	1	1	0
GSM1523850	1	1	1	36.4	1	10.0333	0	0	1	1	0	1	0
GSM1523851	1	0	0	67.2333	0	9.16667	1	1	0	0	1	0	1
GSM1523852	1	1	1	31	0	27.8	0	1	0	1	0	1	1
GSM1523853	1	1	0	66.7333	0	1.83333	0	1	0	0	1	1	0
GSM1523854	1	0	0	66.7333	0	58.8667	0	1	1	0	1	1	1
GSM1523855	1	1	1	21.9333	1	12.1333	0	0	0	1	1	1	0
GSM1523856	1	0	0	66.2	0	65.4667	1	1	1	0	0	0	1
GSM1523857	1	1	1	14.4333	1	5.9	0	1	0	1	1	0	0
GSM1523858	1	0	1	17.1	1	5.93333	0	0	1	0	0	0	0
GSM1523859	1	1	0	53.1333	0	50.0333	0	0	0	0	1	1	0
GSM1523860	1	0	1	42.2	1	0.733333	1	1	1	0	1	1	1
GSM1523861	1	1	0	64.8	0	59.3667	0	0	0	0	0	1	1
GSM1523862	1	1	1	21	1	11.3333	0	0	1	1	0	1	0
GSM1523863	1	1	0	64.5667	0	59.8333	1	1	1	0	0	0	1
GSM1523864	1	1	0	63.9667	0	60.2	1	0	0	0	0	1	1
GSM1523865	1	0	0	63.7	1	24.8	0	0	0	0	1	1	1
GSM1523867	1	0	1	33.2667	1	9.7	1	1	0	1	0	1	1
GSM1523868	1	1	0	63.2667	1	3.3	1	1	1	1	0	1	1
GSM1523869	1	1	0	62.5333	0	14.1	0	0	1	0	1	0	1
GSM1523870	1	1	0	62.4667	0	59.1667	1	1	0	0	1	1	1
GSM1523871	1	1	0	62.3667	0	21.7667	1	1	0	0	1	0	1
GSM1523874	1	0	0	62.1	0	59.8333	0	1	0	0	1	0	1
GSM1523875	1	1	1	8.46667	1	6.23333	0	0	0	0	1	1	1
GSM1523876	1	0	0	61.9	0	58.7	1	1	0	0	1	1	1
GSM1523877	1	0	1	13.1	1	4.13333	0	0	0	1	1	1	0
GSM1523878	1	1	0	61.8667	0	59.7	0	0	0	0	0	1	1
GSM1523879	1	0	0	61.1667	0	0.666667	0	0	0	1	0	1	0
GSM1523880	1	1	0	60.9667	0	54.9667	1	0	1	0	0	0	1
GSM1523881	1	1	1	14.9	1	13.7333	0	0	0	1	1	1	1
GSM1523882	1	1	0	60.7	0	59.7	0	0	1	1	0	1	1
GSM1523883	1	1	1	39.5333	1	30.0333	0	1	1	0	1	1	1
GSM1523884	1	0	0	60.4333	0	3.06667	0	0	1	1	0	1	0
GSM1523885	1	0	0	60.2333	0	59.9667	1	1	1	0	0	0	1
GSM1523886	1	1	1	5.6	1	3.96667	0	0	1	1	0	1	0
GSM1523887	1	1	0	60.2	0	59.4333	0	1	1	0	0	1	1
GSM1523888	1	1	0	59.9	0	59.8333	1	1	1	0	0	1	1
GSM1523889	1	0	0	59.6667	0	55.3	1	0	0	0	1	1	1
GSM1523890	1	1	0	59.5667	1	57.2	0	0	1	1	0	0	0
GSM1523891	1	0	0	59.5667	0	48.6333	0	1	1	0	0	0	0
GSM1523892	1	1	0	59.4667	0	47.5	0	1	0	0	0	1	1
GSM1523893	1	1	1	20.1	1	3.96667	0	0	0	0	1	1	0
GSM1523894	1	0	1	35.7667	1	18.6333	0	0	0	0	0	1	1
GSM1523895	1	1	0	59.0333	0	49.0333	0	1	0	0	1	1	1
GSM1523896	1	1	1	28.0333	1	18.3	0	0	0	0	0	1	1
GSM1523897	1	0	0	58.8667	0	57.5	0	1	0	0	1	0	1
GSM1523898	1	0	0	58.8333	0	49.5667	0	1	0	0	0	1	1
GSM1523899	1	1	0	58.0667	0	57.1	0	0	0	0	0	0	1
GSM1523901	1	0	0	57.4667	0	53.5667	1	1	1	0	1	0	1
GSM1523903	1	0	1	39.8	1	38.4333	1	0	0	1	0	1	0
GSM1523904	1	1	0	55.3667	1	42.3667	0	0	0	1	0	1	1
GSM1523905	1	1	0	55.3	0	44.4	0	1	1	0	1	1	0
GSM1523906	1	1	0	55.3	0	46.0333	0	0	1	0	0	1	1
GSM1523908	1	1	0	55.0667	0	48.9667	0	0	1	1	0	0	1
GSM1523909	1	1	0	54.5333	0	49.3333	1	1	1	0	1	1	1
GSM1523910	1	1	0	54.3333	0	48.5	1	1	1	1	0	1	1
GSM1523911	1	1	1	21.8333	1	6.96667	1	1	0	1	1	0	1
GSM1523918	1	0	1	28.1333	1	25.9	0	1	1	1	0	1	0
GSM1523919	1	1	0	84.1	0	78.2	0	0	1	1	0	1	0
GSM1523920	1	0	1	9.33333	1	3.23333	0	0	0	0	0	1	0
GSM1523921	1	1	0	83.3	0	61	1	1	1	0	0	1	1
GSM1523922	1	1	1	23.6	1	16.5667	0	0	0	0	1	1	1
GSM1523923	1	1	1	26.4	1	11.7	0	0	1	0	0	1	1
GSM1523924	1	1	0	82.2	0	73.5333	0	0	1	0	0	1	0
GSM1523925	1	0	1	6.3	1	4.36667	0	1	1	0	0	0	0
GSM1523926	1	1	0	69.0333	0	61.1333	0	0	0	0	1	1	1
GSM1523927	1	1	0	80.7667	0	80.7667	0	0	1	0	0	1	0
GSM1523928	1	1	1	54.1333	0	17.9333	0	0	0	0	1	1	1
GSM1523929	1	1	0	88.3333	0	60.2333	1	1	1	1	1	0	1
GSM1523930	1	1	0	78.5333	0	61.1667	0	1	0	0	0	1	0
GSM1523931	1	1	0	77.6	0	71.9333	0	1	1	0	0	0	1
GSM1523932	1	0	1	12.6667	1	0.8	0	1	0	0	1	0	1
GSM1523933	1	0	0	75.2667	0	69.5333	1	1	1	0	1	1	1
GSM1523934	1	1	1	12.8	1	11.6333	0	0	0	1	1	1	0
GSM1523935	1	1	0	87.4	0	85.2667	0	1	1	0	0	1	0
GSM1523936	1	1	1	17.5667	1	10.8333	0	1	1	0	1	1	0
GSM1523937	1	0	1	19.6667	1	9.76667	0	1	0	0	1	1	1
GSM1523938	1	0	1	5.76667	1	0.7	0	0	1	1	0	0	0
GSM1523939	1	0	1	11.2333	1	7.93333	0	0	1	1	0	0	0
GSM1523940	1	1	1	20.0333	1	13.8667	0	1	0	1	1	1	0
GSM1523941	1	0	1	4.53333	1	0.6	0	0	1	1	1	1	1
GSM1523942	1	1	0	70.2667	0	69.5667	0	1	0	1	1	1	0
GSM1523944	1	1	0	69.6333	0	11.5	0	1	1	1	1	1	1
GSM1523945	1	0	1	17.5333	1	15.2667	0	0	1	1	0	1	0
GSM1523946	1	0	0	68.9333	0	3.7	0	1	0	1	0	1	1
GSM1523947	1	1	0	68.4333	0	64.2333	1	1	0	0	1	0	1
GSM1523948	1	0	1	27.4667	1	15.3333	0	0	1	1	0	1	0
GSM1523950	1	0	0	68.2	0	58.8333	0	1	0	1	0	1	1
GSM1523952	1	0	0	100.867	0	100.867	1	1	1	0	0	0	0
GSM1523953	1	1	0	84.7667	0	84.7667	0	1	1	1	1	1	0
GSM1523954	1	1	0	100.867	0	60.2333	0	1	1	0	0	1	0
GSM1523955	1	0	1	34.3667	1	31.4	0	0	0	1	0	1	0
GSM1523956	1	0	1	31.1333	0	19.0667	0	0	0	0	1	1	1
GSM1523957	1	1	0	100.633	0	70.0333	0	0	1	0	0	0	1
GSM1523958	1	1	0	100.233	0	97.2	0	0	1	0	0	1	1
GSM1523959	1	1	1	17.4333	1	10.2	0	1	0	1	0	1	1
GSM1523960	1	1	0	99	0	61.4	0	0	0	0	1	0	0
GSM1523961	1	0	1	9.5	0	6.16667	1	1	0	0	0	1	1
GSM1523962	1	1	1	20.1333	1	14.4667	0	0	1	1	0	1	0
GSM1523963	1	0	1	45.7667	1	40.8333	0	1	1	0	1	0	0
GSM1523964	1	0	0	98.5333	0	98.5333	1	0	0	0	0	1	1
GSM1523965	1	1	1	11.4667	1	8.9	0	1	1	1	0	1	0
GSM1523966	1	0	1	51.8	0	0.766667	0	0	1	1	0	1	1
GSM1523967	1	1	0	98.4667	0	93.4667	0	0	1	1	0	1	0
GSM1523969	1	1	1	17.9	1	12.1333	0	1	1	1	1	1	0
GSM1523970	1	0	1	15.7	1	7.4	0	1	1	0	1	0	0
GSM1523971	1	1	1	13.3	1	11.6667	0	0	1	1	0	0	0
GSM1523973	1	1	0	87.2667	0	23.7667	0	1	1	1	0	1	0
GSM1523974	1	0	0	98.2333	0	91.9333	0	0	0	0	0	1	1
GSM1523975	1	1	1	7.2	1	1.9	0	1	1	1	1	1	0
GSM1523976	1	0	1	56	1	24.5333	0	1	1	1	1	1	0
GSM1523977	1	0	1	1	0	0.7	0	1	1	0	0	1	0
GSM1523978	1	1	1	16.2333	1	13.0333	0	0	1	1	1	0	1
GSM1523979	1	0	1	9.43333	1	3.36667	1	1	0	1	1	1	1
GSM1523980	1	0	1	6.7	0	4.33333	0	0	1	1	1	0	0
GSM1523981	1	1	0	97.2	0	77.0667	0	1	1	0	0	1	0
GSM1523983	1	1	1	10.1	1	5.66667	1	0	1	1	0	1	1
GSM1523984	1	0	0	96.9667	1	21.8	0	1	1	0	0	1	0
GSM1523985	1	0	1	77.5333	0	0.733333	0	0	0	1	1	1	1
GSM1523986	1	1	0	86.8	1	73.7333	0	1	1	1	1	1	0
GSM1523987	1	1	1	18.2667	1	13.1	0	0	1	1	0	0	0
GSM1523988	1	0	1	14.8333	1	0.766667	0	1	1	1	1	1	0
GSM1523989	1	1	0	86.7	0	64.9667	0	0	1	1	0	1	0
GSM1523990	1	1	1	14.1667	1	5.73333	0	0	1	1	0	1	0
GSM1523991	1	0	0	95.2	0	12.1	0	1	0	0	0	0	0
GSM1523992	1	0	1	20.1333	1	15.6333	0	1	1	1	1	0	0
GSM1523993	1	1	1	68.1333	0	35.4667	0	1	0	1	1	1	1
GSM1523994	1	1	0	86.3667	0	35.4	0	1	0	1	0	1	0
GSM1523995	1	0	1	6.36667	0	6.06667	0	0	0	1	1	1	0
GSM1523996	1	1	1	35.2	1	30	0	1	1	0	1	0	0
GSM1523997	1	0	1	25.2	1	18.1667	0	1	0	1	1	0	1
GSM1523998	1	0	1	21.2333	1	9.36667	0	1	0	1	0	1	1
GSM1524000	1	0	0	93.8667	0	2.1	1	1	1	1	1	0	0
GSM1524001	1	1	0	93.6333	0	88.2	0	0	0	0	0	1	1
GSM1524002	1	0	0	86.1333	0	5.06667	1	0	0	1	0	1	1
GSM1524003	1	1	0	85.9333	0	82.4	0	1	0	1	0	0	1
GSM1524006	1	1	1	26.2667	1	12.1333	0	0	1	1	0	0	0
GSM1524008	1	1	1	10.8333	1	6.7	0	1	1	1	0	1	1
GSM1524009	1	1	1	65	1	59.1667	0	0	1	1	0	0	0
GSM1524010	1	0	1	19.7	1	18.5333	0	0	1	1	1	0	0
GSM1524011	1	1	0	90.2	0	58.6333	0	1	0	0	0	0	0
GSM1524012	1	1	0	85.2333	0	83.0333	0	1	1	1	0	1	1
GSM1524013	1	1	0	89.9	0	70.2	0	0	0	0	0	1	1
GSM1524015	1	1	1	24.8667	1	6.06667	0	1	0	1	0	1	0
GSM1524017	1	1	0	85.0333	0	10.7	0	1	0	1	1	1	1
GSM1524018	1	1	0	84.7667	0	73.2	0	1	0	1	0	1	1
GSM1524019	1	1	1	8.33333	1	6.16667	0	0	1	1	1	1	0
GSM1524020	1	1	0	84.3	0	61.1667	0	0	0	1	0	1	0
GSM1524021	1	1	1	12.9333	0	11.9	0	0	1	1	0	0	0
GSM1524022	1	0	1	8.03333	1	3.46667	0	0	1	1	1	0	0
GSM1524023	1	0	0	83.8333	0	81.4333	0	1	0	1	1	0	1
GSM1524024	1	1	1	89.4333	1	49.4667	0	1	1	1	0	1	0
GSM1524025	1	0	1	81.8333	0	14.1	1	1	1	1	1	1	1
GSM1524026	1	1	0	83.6	1	81.3667	0	0	1	1	0	0	0
GSM1524027	1	1	1	59.7	0	57.7667	0	0	1	1	0	1	0
GSM1524028	1	1	1	47.7	1	26.5667	0	0	1	1	1	1	0
GSM1524029	1	1	1	31.1	1	21.7	0	0	1	1	0	0	0
GSM1524030	1	1	1	31.3333	1	27.5333	0	0	1	1	0	0	0
GSM1524031	1	1	0	82	1	14.1333	0	1	0	1	0	1	1
GSM1524032	1	1	1	77.2	1	12.2	1	1	0	1	1	0	1
GSM1524034	1	0	1	44.0667	1	18.1667	0	0	0	1	1	1	0
GSM1524035	1	1	0	80.3	0	60.4333	0	0	1	1	0	0	0
GSM1524036	1	1	0	79.9333	0	71	0	0	0	1	1	1	0
GSM1524037	1	0	1	23.4333	1	18	0	1	0	1	1	1	0
GSM1524039	1	1	1	12.0667	1	11.8	0	1	1	1	1	1	0
GSM1524040	1	1	1	36.1667	1	18.3	0	1	1	1	0	0	1
GSM1524042	1	0	1	10.8333	1	0.533333	0	0	1	1	0	0	1
GSM1524045	1	1	0	89.1333	0	64.6	0	0	0	0	0	1	0
GSM1524046	1	1	0	88.0333	0	87.5333	0	1	1	0	0	0	0
GSM1524047	1	0	0	69.8667	0	33.9667	0	1	1	0	1	1	0
GSM1524048	1	0	1	46.8	1	36.3	1	1	0	0	1	1	0
GSM1524049	1	0	0	87.8	0	0.5	0	0	0	0	0	1	0
GSM1524050	1	0	1	57.1333	1	21.7333	0	1	0	0	1	1	0
GSM1524051	1	1	0	87.2667	0	85.0333	0	1	1	0	0	0	1
GSM1524052	1	0	1	13.1667	1	8.76667	0	1	1	0	1	1	0
GSM1524053	1	1	0	86.9333	0	79.8333	0	0	0	0	0	1	1
GSM1524054	1	1	0	86.5667	0	12.5667	1	1	0	0	1	1	1
GSM1524055	1	1	1	37.9333	1	12.1333	0	1	0	0	0	1	0
GSM1524056	1	0	1	14.1667	1	7.5	0	0	1	0	1	1	1
GSM1524057	1	0	1	15.9333	1	14.9667	0	1	1	1	1	1	0
GSM1524058	1	1	0	85.4667	0	85.4667	0	0	1	0	0	0	1
GSM1524059	1	1	0	85.2	0	79.2333	0	1	1	0	0	1	0
GSM1524060	1	1	0	84.8333	0	70.3	0	0	0	0	0	1	0
GSM1524061	1	0	0	84.6	0	84.3333	1	1	0	0	1	1	1
GSM1524068	1	0	0	92.8667	0	91.2333	1	0	0	0	1	0	1
GSM1524069	1	0	1	85.6	1	0.3	1	1	0	0	0	1	1
GSM1524070	1	1	0	91.6333	0	86.2	0	0	0	0	0	1	0
GSM1524071	1	0	0	90.7667	0	85.8333	0	1	0	1	0	1	0
GSM1523727	2	1	0	88.7333	0	3.96667	1	0	0	0	1	1	1
GSM1523728	2	0	0	88.2333	0	4.03333	1	0	1	0	1	0	1
GSM1523729	2	1	0	88.2333	0	74.9667	0	1	1	0	0	0	0
GSM1523744	2	1	0	105.7	0	89.7667	1	1	1	0	1	1	1
GSM1523745	2	1	0	105.533	0	84.6	0	1	1	1	1	1	0
GSM1523746	2	1	1	25.5	1	5.76667	0	1	0	0	0	1	0
GSM1523747	2	1	1	8.7	1	6.36667	0	1	1	1	0	1	1
GSM1523748	2	0	0	104.933	0	81.3667	0	1	1	1	1	0	0
GSM1523765	2	0	1	14.2	1	9.6	0	0	0	1	0	0	1
GSM1523768	2	1	1	24.2333	1	9.4	0	0	0	1	0	1	0
GSM1523769	2	0	1	13.7333	1	9.8	0	1	1	1	1	0	0
GSM1523770	2	1	1	22.0667	0	12.2333	1	0	1	0	0	1	1
GSM1523773	2	0	1	4.33333	1	2.8	0	0	1	1	1	0	0
GSM1523774	2	1	0	97.7	0	67.0667	0	1	0	1	0	1	0
GSM1523775	2	0	0	97.6	0	95.2333	1	1	1	0	1	0	1
GSM1523776	2	1	0	97.4667	0	97.2	1	1	1	0	0	1	1
GSM1523777	2	1	0	92.9333	0	62.2	0	1	0	1	0	1	0
GSM1523778	2	1	0	92.6333	0	11.7	0	0	1	1	0	0	0
GSM1523779	2	0	0	92.6	0	74.2	1	1	1	1	1	0	1
GSM1523780	2	0	1	16.4	1	2.63333	1	1	0	1	1	0	1
GSM1523781	2	0	1	2.93333	0	2.23333	0	1	0	1	0	0	0
GSM1523782	2	0	1	4.4	1	0.4	0	1	1	1	0	1	1
GSM1523783	2	1	0	91.9333	0	89.1	0	0	1	1	0	0	0
GSM1523784	2	1	0	91.3	0	84.3	0	0	1	1	0	0	0
GSM1523785	2	0	1	11.7667	0	8.9	1	1	1	0	0	0	1
GSM1523787	2	1	0	89.6333	0	84.4333	0	0	0	1	0	0	1
GSM1523790	2	1	0	80.9333	1	57.2667	1	0	0	0	0	1	1
GSM1523791	2	0	0	81.1333	0	58.7	1	1	0	0	0	1	1
GSM1523792	2	1	0	80.8	0	59.8333	0	1	0	0	0	1	1
GSM1523793	2	0	0	80.7333	0	12.5667	0	0	1	0	1	0	0
GSM1523794	2	0	1	27	1	0.633333	1	0	1	1	1	1	1
GSM1523795	2	1	0	80.0667	0	49.0667	0	1	0	0	1	1	0
GSM1523796	2	1	1	57.6333	1	49.8667	0	0	0	1	0	1	0
GSM1523797	2	1	1	28.2667	1	24.5	1	1	0	1	0	1	1
GSM1523798	2	0	1	61.8333	0	28.0667	0	0	1	0	1	1	1
GSM1523799	2	0	0	77.5	0	3.1	0	0	1	0	1	1	1
GSM1523800	2	1	0	76.9333	0	48.6667	1	0	0	1	1	1	1
GSM1523801	2	1	0	76.9333	0	60.6333	1	1	0	0	1	1	1
GSM1523802	2	0	0	76.7667	0	1.2	0	1	1	0	1	0	1
GSM1523803	2	0	1	7.06667	0	0.633333	0	0	1	1	1	0	1
GSM1523804	2	1	0	76.7	0	60.0667	0	1	1	1	0	0	0
GSM1523805	2	0	1	4.46667	0	2.96667	1	0	1	1	1	0	0
GSM1523806	2	0	1	12.7	1	0.533333	0	0	0	1	1	1	0
GSM1523807	2	1	0	73.7333	0	71.6667	0	1	0	0	1	0	0
GSM1523808	2	1	0	73.5	0	72.5	1	1	1	1	0	1	0
GSM1523809	2	0	0	73.4333	0	11.5333	0	1	0	0	1	1	1
GSM1523810	2	0	0	73.0667	0	0.733333	1	1	1	0	1	1	1
GSM1523811	2	0	0	72.8667	0	4.8	1	1	1	0	1	0	1
GSM1523812	2	1	0	72.8333	0	59	0	0	1	1	0	1	1
GSM1523813	2	1	0	72.8333	0	59.3667	1	1	1	1	1	1	0
GSM1523814	2	1	0	72.7333	0	59.4667	0	0	1	0	1	1	1
GSM1523815	2	0	1	25.1667	1	18.7667	0	1	1	1	0	1	0
GSM1523816	2	1	0	72.0667	0	36.5333	0	0	0	0	1	1	1
GSM1523817	2	0	1	6.23333	1	5.83333	0	0	1	1	1	1	0
GSM1523818	2	0	1	9.83333	1	7.86667	0	0	1	1	1	0	1
GSM1523819	2	0	1	10.1	0	8.1	0	0	0	1	1	0	0
GSM1523820	2	0	1	23.7	1	0.766667	0	0	0	1	0	1	1
GSM1523821	2	1	0	71.1	0	63.8333	1	0	0	1	0	1	1
GSM1523822	2	1	0	70.9667	0	59.7	1	1	0	0	1	1	1
GSM1523823	2	1	0	70.9	0	59.2	1	1	0	1	0	0	1
GSM1523824	2	1	0	70.6667	0	70.2667	0	0	0	0	0	1	1
GSM1523825	2	0	1	4	1	2.83333	1	1	1	1	1	1	0
GSM1523826	2	0	1	2.7	0	1.83333	0	1	1	1	1	1	0
GSM1523827	2	1	0	70.0333	0	69.5333	0	0	1	1	0	0	0
GSM1523828	2	0	1	5.86667	1	1.36667	1	1	0	1	1	1	0
GSM1523829	2	0	0	69.8333	0	47.4333	0	1	0	0	1	1	0
GSM1523830	2	1	1	53.4333	1	32.4333	1	1	0	0	0	1	1
GSM1523832	2	1	1	17.6667	1	6.7	0	0	1	1	0	1	0
GSM1523833	2	1	1	8.86667	1	8.03333	1	1	1	1	1	1	1
GSM1523834	2	1	1	44.5667	1	18.2	0	0	1	1	1	0	0
GSM1523835	2	1	0	69.3	0	59.0333	0	0	0	0	0	1	0
GSM1523836	2	1	0	69.2333	0	59.9667	0	0	0	1	0	1	1
GSM1523837	2	0	1	26.8333	1	3	0	0	0	0	1	1	0
GSM1523838	2	0	1	10.3333	0	9.7	1	1	0	1	1	1	1
GSM1523839	2	1	0	69.1333	0	68.2	0	0	1	1	0	1	0
GSM1523840	2	0	1	22.8333	1	5.66667	0	0	1	0	1	1	0
GSM1523841	2	1	1	42.0667	1	17.2667	0	0	1	0	1	1	1
GSM1523842	2	0	1	48.7333	0	46.2	0	1	1	0	1	1	0
GSM1523844	2	1	0	68.9	1	34.6667	0	1	1	1	0	1	0
GSM1523845	2	1	1	9.66667	0	6.1	0	1	1	1	1	0	1
GSM1523846	2	1	0	68.3667	0	43.8	0	0	1	1	0	1	0
GSM1523847	2	1	0	68.1333	0	58.8	1	1	1	0	0	0	1
GSM1523848	2	1	0	68.1333	0	49.0333	0	0	1	1	1	1	1
GSM1523849	2	0	1	28.0333	1	0.533333	0	1	0	1	1	1	0
GSM1523850	2	1	1	36.4	1	10.0333	0	0	1	1	0	1	0
GSM1523851	2	0	0	67.2333	0	9.16667	1	1	0	0	1	0	1
GSM1523852	2	1	1	31	0	27.8	0	1	0	1	0	1	1
GSM1523853	2	1	0	66.7333	1	1.83333	0	1	0	0	1	1	0
GSM1523854	2	0	0	66.7333	0	58.8667	0	1	1	0	1	1	1
GSM1523855	2	1	1	21.9333	1	12.1333	0	0	0	1	1	1	0
GSM1523856	2	0	0	66.2	0	65.4667	1	1	1	0	0	0	1
GSM1523857	2	1	1	14.4333	1	5.9	0	1	0	1	1	0	0
GSM1523858	2	0	1	17.1	1	5.93333	0	0	1	0	0	0	0
GSM1523859	2	1	0	53.1333	0	50.0333	0	0	0	0	1	1	0
GSM1523860	2	0	1	42.2	1	0.733333	1	1	1	0	1	1	1
GSM1523861	2	1	0	64.8	0	59.3667	0	0	0	0	0	1	1
GSM1523862	2	1	1	21	1	11.3333	0	0	1	1	0	1	0
GSM1523863	2	1	0	64.5667	0	59.8333	1	1	1	0	0	0	1
GSM1523864	2	1	0	63.9667	0	60.2	1	0	0	0	0	1	1
GSM1523865	2	0	0	63.7	1	24.8	0	0	0	0	1	1	1
GSM1523867	2	0	1	33.2667	1	9.7	1	1	0	1	0	1	1
GSM1523868	2	1	0	63.2667	1	3.3	1	1	1	1	0	1	1
GSM1523869	2	1	0	62.5333	0	14.1	0	0	1	0	1	0	1
GSM1523870	2	1	0	62.4667	0	59.1667	1	1	0	0	1	1	1
GSM1523871	2	1	0	62.3667	0	21.7667	1	1	0	0	1	0	1
GSM1523874	2	0	0	62.1	0	59.8333	0	1	0	0	1	0	1
GSM1523875	2	1	1	8.46667	1	6.23333	0	0	0	0	1	1	1
GSM1523876	2	0	0	61.9	0	58.7	1	1	0	0	1	1	1
GSM1523877	2	0	1	13.1	1	4.13333	0	0	0	1	1	1	0
GSM1523878	2	1	0	61.8667	0	59.7	0	0	0	0	0	1	1
GSM1523879	2	0	0	61.1667	0	0.666667	0	0	0	1	0	1	0
GSM1523880	2	1	0	60.9667	0	54.9667	1	0	1	0	0	0	1
GSM1523881	2	1	1	14.9	1	13.7333	0	0	0	1	1	1	1
GSM1523882	2	1	0	60.7	0	59.7	0	0	1	1	0	1	1
GSM1523883	2	1	1	39.5333	1	30.0333	0	1	1	0	1	1	1
GSM1523884	2	0	0	60.4333	0	3.06667	0	0	1	1	0	1	0
GSM1523885	2	0	0	60.2333	0	59.9667	1	1	1	0	0	0	1
GSM1523886	2	1	1	5.6	1	3.96667	0	0	1	1	0	1	0
GSM1523887	2	1	0	60.2	0	59.4333	0	1	1	0	0	1	1
GSM1523888	2	1	0	59.9	0	59.8333	1	1	1	0	0	1	1
GSM1523889	2	0	0	59.6667	0	55.3	1	0	0	0	1	1	1
GSM1523890	2	1	0	59.5667	1	57.2	0	0	1	1	0	0	0
GSM1523891	2	0	0	59.5667	0	48.6333	0	1	1	0	0	0	0
GSM1523892	2	1	0	59.4667	0	47.5	0	1	0	0	0	1	1
GSM1523893	2	1	1	20.1	1	3.96667	0	0	0	0	1	1	0
GSM1523894	2	0	1	35.7667	1	18.6333	0	0	0	0	0	1	1
GSM1523895	2	1	0	59.0333	0	49.0333	0	1	0	0	1	1	1
GSM1523896	2	1	1	28.0333	1	18.3	0	0	0	0	0	1	1
GSM1523897	2	0	0	58.8667	0	57.5	0	1	0	0	1	0	1
GSM1523898	2	0	0	58.8333	0	49.5667	0	1	0	0	0	1	1
GSM1523899	2	1	0	58.0667	0	57.1	0	0	0	0	0	0	1
GSM1523901	2	0	0	57.4667	0	53.5667	1	1	1	0	1	0	1
GSM1523903	2	0	1	39.8	1	38.4333	1	0	0	1	0	1	0
GSM1523904	2	1	0	55.3667	1	42.3667	0	0	0	1	0	1	1
GSM1523905	2	1	0	55.3	0	44.4	0	1	1	0	1	1	0
GSM1523906	2	1	0	55.3	0	46.0333	0	0	1	0	0	1	1
GSM1523908	2	1	0	55.0667	0	48.9667	0	0	1	1	0	0	1
GSM1523909	2	1	0	54.5333	0	49.3333	1	1	1	0	1	1	1
GSM1523910	2	1	0	54.3333	0	48.5	1	1	1	1	0	1	1
GSM1523911	2	1	1	21.8333	1	6.96667	1	1	0	1	1	0	1
GSM1523918	2	0	1	28.1333	1	25.9	0	1	1	1	0	1	0
GSM1523919	2	1	0	84.1	0	78.2	0	0	1	1	0	1	0
GSM1523920	2	0	1	9.33333	1	3.23333	0	0	0	0	0	1	0
GSM1523921	2	1	0	83.3	0	61	1	1	1	0	0	1	1
GSM1523922	2	1	1	23.6	1	16.5667	0	0	0	0	1	1	1
GSM1523923	2	1	1	26.4	1	11.7	0	0	1	0	0	1	1
GSM1523924	2	1	0	82.2	0	73.5333	0	0	1	0	0	1	0
GSM1523925	2	0	1	6.3	1	4.36667	0	1	1	0	0	0	0
GSM1523926	2	1	0	69.0333	0	61.1333	0	0	0	0	1	1	1
GSM1523927	2	1	0	80.7667	0	80.7667	0	0	1	0	0	1	0
GSM1523928	2	1	1	54.1333	0	17.9333	0	0	0	0	1	1	1
GSM1523929	2	1	0	88.3333	0	60.2333	1	1	1	1	1	0	1
GSM1523930	2	1	0	78.5333	0	61.1667	0	1	0	0	0	1	0
GSM1523931	2	1	0	77.6	0	71.9333	0	1	1	0	0	0	1
GSM1523932	2	0	1	12.6667	1	0.8	0	1	0	0	1	0	1
GSM1523933	2	0	0	75.2667	0	69.5333	1	1	1	0	1	1	1
GSM1523934	2	1	1	12.8	1	11.6333	0	0	0	1	1	1	0
GSM1523935	2	1	0	87.4	0	85.2667	0	1	1	0	0	1	0
GSM1523936	2	1	1	17.5667	1	10.8333	0	1	1	0	1	1	0
GSM1523937	2	0	1	19.6667	1	9.76667	0	1	0	0	1	1	1
GSM1523938	2	0	1	5.76667	1	0.7	0	0	1	1	0	0	0
GSM1523939	2	0	1	11.2333	1	7.93333	0	0	1	1	0	0	0
GSM1523940	2	1	1	20.0333	1	13.8667	0	1	0	1	1	1	0
GSM1523941	2	0	1	4.53333	1	0.6	0	0	1	1	1	1	1
GSM1523942	2	1	0	70.2667	0	69.5667	0	1	0	1	1	1	0
GSM1523944	2	1	0	69.6333	0	11.5	0	1	1	1	1	1	1
GSM1523945	2	0	1	17.5333	1	15.2667	0	0	1	1	0	1	0
GSM1523946	2	0	0	68.9333	0	3.7	0	1	0	1	0	1	1
GSM1523947	2	1	0	68.4333	0	64.2333	1	1	0	0	1	0	1
GSM1523948	2	0	1	27.4667	1	15.3333	0	0	1	1	0	1	0
GSM1523950	2	0	0	68.2	0	58.8333	0	1	0	1	0	1	1
GSM1523952	2	0	0	100.867	0	100.867	1	1	1	0	0	0	0
GSM1523953	2	1	0	84.7667	0	84.7667	0	1	1	1	1	1	0
GSM1523954	2	1	0	100.867	0	60.2333	0	1	1	0	0	1	0
GSM1523955	2	0	1	34.3667	1	31.4	0	0	0	1	0	1	0
GSM1523956	2	0	1	31.1333	0	19.0667	0	0	0	0	1	1	1
GSM1523957	2	1	0	100.633	0	70.0333	0	0	1	0	0	0	1
GSM1523958	2	1	0	100.233	0	97.2	0	0	1	0	0	1	1
GSM1523959	2	1	1	17.4333	1	10.2	0	1	0	1	0	1	1
GSM1523960	2	1	0	99	0	61.4	0	0	0	0	1	0	0
GSM1523961	2	0	1	9.5	0	6.16667	1	1	0	0	0	1	1
GSM1523962	2	1	1	20.1333	1	14.4667	0	0	1	1	0	1	0
GSM1523963	2	0	1	45.7667	1	40.8333	0	1	1	0	1	0	0
GSM1523964	2	0	0	98.5333	0	98.5333	1	0	0	0	0	1	1
GSM1523965	2	1	1	11.4667	1	8.9	0	1	1	1	0	1	0
GSM1523966	2	0	1	51.8	0	0.766667	0	0	1	1	0	1	1
GSM1523967	2	1	0	98.4667	0	93.4667	0	0	1	1	0	1	0
GSM1523969	2	1	1	17.9	1	12.1333	0	1	1	1	1	1	0
GSM1523970	2	0	1	15.7	1	7.4	0	1	1	0	1	0	0
GSM1523971	2	1	1	13.3	1	11.6667	0	0	1	1	0	0	0
GSM1523973	2	1	0	87.2667	0	23.7667	0	1	1	1	0	1	0
GSM1523974	2	0	0	98.2333	0	91.9333	0	0	0	0	0	1	1
GSM1523975	2	1	1	7.2	1	1.9	0	1	1	1	1	1	0
GSM1523976	2	0	1	56	1	24.5333	0	1	1	1	1	1	0
GSM1523977	2	0	1	1	0	0.7	0	1	1	0	0	1	0
GSM1523978	2	1	1	16.2333	1	13.0333	0	0	1	1	1	0	1
GSM1523979	2	0	1	9.43333	1	3.36667	1	1	0	1	1	1	1
GSM1523980	2	0	1	6.7	0	4.33333	0	0	1	1	1	0	0
GSM1523981	2	1	0	97.2	0	77.0667	0	1	1	0	0	1	0
GSM1523983	2	1	1	10.1	1	5.66667	1	0	1	1	0	1	1
GSM1523984	2	0	0	96.9667	0	21.8	0	1	1	0	0	1	0
GSM1523985	2	0	1	77.5333	0	0.733333	0	0	0	1	1	1	1
GSM1523986	2	1	0	86.8	1	73.7333	0	1	1	1	1	1	0
GSM1523987	2	1	1	18.2667	1	13.1	0	0	1	1	0	0	0
GSM1523988	2	0	1	14.8333	1	0.766667	0	1	1	1	1	1	0
GSM1523989	2	1	0	86.7	0	64.9667	0	0	1	1	0	1	0
GSM1523990	2	1	1	14.1667	1	5.73333	0	0	1	1	0	1	0
GSM1523991	2	0	0	95.2	0	12.1	0	1	0	0	0	0	0
GSM1523992	2	0	1	20.1333	1	15.6333	0	1	1	1	1	0	0
GSM1523993	2	1	1	68.1333	0	35.4667	0	1	0	1	1	1	1
GSM1523994	2	1	0	86.3667	0	35.4	0	1	0	1	0	1	0
GSM1523995	2	0	1	6.36667	0	6.06667	0	0	0	1	1	1	0
GSM1523996	2	1	1	35.2	1	30	0	1	1	0	1	0	0
GSM1523997	2	0	1	25.2	1	18.1667	0	1	0	1	1	0	1
GSM1523998	2	0	1	21.2333	1	9.36667	0	1	0	1	0	1	1
GSM1524000	2	0	0	93.8667	0	2.1	1	1	1	1	1	0	0
GSM1524001	2	1	0	93.6333	0	88.2	0	0	0	0	0	1	1
GSM1524002	2	0	0	86.1333	0	5.06667	1	0	0	1	0	1	1
GSM1524003	2	1	0	85.9333	0	82.4	0	1	0	1	0	0	1
GSM1524006	2	1	1	26.2667	1	12.1333	0	0	1	1	0	0	0
GSM1524008	2	1	1	10.8333	1	6.7	0	1	1	1	0	1	1
GSM1524009	2	1	1	65	1	59.1667	0	0	1	1	0	0	0
GSM1524010	2	0	1	19.7	1	18.5333	0	0	1	1	1	0	0
GSM1524011	2	1	0	90.2	0	58.6333	0	1	0	0	0	0	0
GSM1524012	2	1	0	85.2333	0	83.0333	0	1	1	1	0	1	1
GSM1524013	2	1	0	89.9	0	70.2	0	0	0	0	0	1	1
GSM1524015	2	1	1	24.8667	1	6.06667	0	1	0	1	0	1	0
GSM1524017	2	1	0	85.0333	0	10.7	0	1	0	1	1	1	1
GSM1524018	2	1	0	84.7667	0	73.2	0	1	0	1	0	1	1
GSM1524019	2	1	1	8.33333	1	6.16667	0	0	1	1	1	1	0
GSM1524020	2	1	0	84.3	0	61.1667	0	0	0	1	0	1	0
GSM1524021	2	1	1	12.9333	0	11.9	0	0	1	1	0	0	0
GSM1524022	2	0	1	8.03333	1	3.46667	0	0	1	1	1	0	0
GSM1524023	2	0	0	83.8333	0	81.4333	0	1	0	1	1	0	1
GSM1524024	2	1	1	89.4333	1	49.4667	0	1	1	1	0	1	0
GSM1524025	2	0	1	81.8333	0	14.1	1	1	1	1	1	1	1
GSM1524026	2	1	0	83.6	1	81.3667	0	0	1	1	0	0	0
GSM1524027	2	1	1	59.7	0	57.7667	0	0	1	1	0	1	0
GSM1524028	2	1	1	47.7	1	26.5667	0	0	1	1	1	1	0
GSM1524029	2	1	1	31.1	1	21.7	0	0	1	1	0	0	0
GSM1524030	2	1	1	31.3333	1	27.5333	0	0	1	1	0	0	0
GSM1524031	2	1	0	82	1	14.1333	0	1	0	1	0	1	1
GSM1524032	2	1	1	77.2	1	12.2	1	1	0	1	1	0	1
GSM1524034	2	0	1	44.0667	1	18.1667	0	0	0	1	1	1	0
GSM1524035	2	1	0	80.3	0	60.4333	0	0	1	1	0	0	0
GSM1524036	2	1	0	79.9333	0	71	0	0	0	1	1	1	0
GSM1524037	2	0	1	23.4333	1	18	0	1	0	1	1	1	0
GSM1524039	2	1	1	12.0667	1	11.8	0	1	1	1	1	1	0
GSM1524040	2	1	1	36.1667	1	18.3	0	1	1	1	0	0	1
GSM1524042	2	0	1	10.8333	1	0.533333	0	0	1	1	0	0	1
GSM1524045	2	1	0	89.1333	0	64.6	0	0	0	0	0	1	0
GSM1524046	2	1	0	88.0333	0	87.5333	0	1	1	0	0	0	0
GSM1524047	2	0	0	69.8667	0	33.9667	0	1	1	0	1	1	0
GSM1524048	2	0	1	46.8	1	36.3	1	1	0	0	1	1	0
GSM1524049	2	0	0	87.8	0	0.5	0	0	0	0	0	1	0
GSM1524050	2	0	1	57.1333	1	21.7333	0	1	0	0	1	1	0
GSM1524051	2	1	0	87.2667	0	85.0333	0	1	1	0	0	0	1
GSM1524052	2	0	1	13.1667	1	8.76667	0	1	1	0	1	1	0
GSM1524053	2	1	0	86.9333	0	79.8333	0	0	0	0	0	1	1
GSM1524054	2	1	0	86.5667	0	12.5667	1	1	0	0	1	1	1
GSM1524055	2	1	1	37.9333	1	12.1333	0	1	0	0	0	1	0
GSM1524056	2	0	1	14.1667	1	7.5	0	0	1	0	1	1	1
GSM1524057	2	0	1	15.9333	1	14.9667	0	1	1	1	1	1	0
GSM1524058	2	1	0	85.4667	0	85.4667	0	0	1	0	0	0	1
GSM1524059	2	1	0	85.2	0	79.2333	0	1	1	0	0	1	0
GSM1524060	2	1	0	84.8333	0	70.3	0	0	0	0	0	1	0
GSM1524061	2	0	0	84.6	0	84.3333	1	1	0	0	1	1	1
GSM1524068	2	0	0	92.8667	0	91.2333	1	0	0	0	1	0	1
GSM1524069	2	0	1	85.6	1	0.3	1	1	0	0	0	1	1
GSM1524070	2	1	0	91.6333	0	86.2	0	0	0	0	0	1	0
GSM1524071	2	0	0	90.7667	0	85.8333	0	1	0	1	0	1	0
GSM1523727	3	1	0	88.7333	0	3.96667	1	0	0	0	1	1	1
GSM1523728	3	0	0	88.2333	0	4.03333	1	0	1	0	1	0	1
GSM1523729	3	1	0	88.2333	0	74.9667	0	1	1	0	0	0	0
GSM1523744	3	1	0	105.7	0	89.7667	1	1	1	0	1	1	1
GSM1523745	3	1	0	105.533	0	84.6	0	1	1	1	1	1	0
GSM1523746	3	1	1	25.5	1	5.76667	0	1	0	0	0	1	0
GSM1523747	3	1	1	8.7	1	6.36667	0	1	1	1	0	1	1
GSM1523748	3	0	0	104.933	0	81.3667	0	1	1	1	1	0	0
GSM1523765	3	0	1	14.2	1	9.6	0	0	0	1	0	0	1
GSM1523768	3	1	1	24.2333	1	9.4	0	0	0	1	0	1	0
GSM1523769	3	0	1	13.7333	1	9.8	0	1	1	1	1	0	0
GSM1523770	3	1	1	22.0667	0	12.2333	1	0	1	0	0	1	1
GSM1523773	3	0	1	4.33333	1	2.8	0	0	1	1	1	0	0
GSM1523774	3	1	0	97.7	0	67.0667	0	1	0	1	0	1	0
GSM1523775	3	0	0	97.6	0	95.2333	1	1	1	0	1	0	1
GSM1523776	3	1	0	97.4667	0	97.2	1	1	1	0	0	1	1
GSM1523777	3	1	0	92.9333	0	62.2	0	1	0	1	0	1	0
GSM1523778	3	1	0	92.6333	0	11.7	0	0	1	1	0	0	0
GSM1523779	3	0	0	92.6	0	74.2	1	1	1	1	1	0	1
GSM1523780	3	0	1	16.4	1	2.63333	1	1	0	1	1	0	1
GSM1523781	3	0	1	2.93333	0	2.23333	0	1	0	1	0	0	0
GSM1523782	3	0	1	4.4	1	0.4	0	1	1	1	0	1	1
GSM1523783	3	1	0	91.9333	0	89.1	0	0	1	1	0	0	0
GSM1523784	3	1	0	91.3	0	84.3	0	0	1	1	0	0	0
GSM1523785	3	0	1	11.7667	0	8.9	1	1	1	0	0	0	1
GSM1523787	3	1	0	89.6333	0	84.4333	0	0	0	1	0	0	1
GSM1523790	3	1	0	80.9333	1	57.2667	1	0	0	0	0	1	1
GSM1523791	3	0	0	81.1333	0	58.7	1	1	0	0	0	1	1
GSM1523792	3	1	0	80.8	0	59.8333	0	1	0	0	0	1	1
GSM1523793	3	0	0	80.7333	0	12.5667	0	0	1	0	1	0	0
GSM1523794	3	0	1	27	1	0.633333	1	0	1	1	1	1	1
GSM1523795	3	1	0	80.0667	0	49.0667	0	1	0	0	1	1	0
GSM1523796	3	1	1	57.6333	1	49.8667	0	0	0	1	0	1	0
GSM1523797	3	1	1	28.2667	1	24.5	1	1	0	1	0	1	1
GSM1523798	3	0	1	61.8333	0	28.0667	0	0	1	0	1	1	1
GSM1523799	3	0	0	77.5	0	3.1	0	0	1	0	1	1	1
GSM1523800	3	1	0	76.9333	0	48.6667	1	0	0	1	1	1	1
GSM1523801	3	1	0	76.9333	0	60.6333	1	1	0	0	1	1	1
GSM1523802	3	0	0	76.7667	0	1.2	0	1	1	0	1	0	1
GSM1523803	3	0	1	7.06667	0	0.633333	0	0	1	1	1	0	1
GSM1523804	3	1	0	76.7	0	60.0667	0	1	1	1	0	0	0
GSM1523805	3	0	1	4.46667	0	2.96667	1	0	1	1	1	0	0
GSM1523806	3	0	1	12.7	1	0.533333	0	0	0	1	1	1	0
GSM1523807	3	1	0	73.7333	0	71.6667	0	1	0	0	1	0	0
GSM1523808	3	1	0	73.5	0	72.5	1	1	1	1	0	1	0
GSM1523809	3	0	0	73.4333	0	11.5333	0	1	0	0	1	1	1
GSM1523810	3	0	0	73.0667	0	0.733333	1	1	1	0	1	1	1
GSM1523811	3	0	0	72.8667	0	4.8	1	1	1	0	1	0	1
GSM1523812	3	1	0	72.8333	0	59	0	0	1	1	0	1	1
GSM1523813	3	1	0	72.8333	0	59.3667	1	1	1	1	1	1	0
GSM1523814	3	1	0	72.7333	0	59.4667	0	0	1	0	1	1	1
GSM1523815	3	0	1	25.1667	1	18.7667	0	1	1	1	0	1	0
GSM1523816	3	1	0	72.0667	0	36.5333	0	0	0	0	1	1	1
GSM1523817	3	0	1	6.23333	1	5.83333	0	0	1	1	1	1	0
GSM1523818	3	0	1	9.83333	1	7.86667	0	0	1	1	1	0	1
GSM1523819	3	0	1	10.1	0	8.1	0	0	0	1	1	0	0
GSM1523820	3	0	1	23.7	1	0.766667	0	0	0	1	0	1	1
GSM1523821	3	1	0	71.1	0	63.8333	1	0	0	1	0	1	1
GSM1523822	3	1	0	70.9667	0	59.7	1	1	0	0	1	1	1
GSM1523823	3	1	0	70.9	0	59.2	1	1	0	1	0	0	1
GSM1523824	3	1	0	70.6667	0	70.2667	0	0	0	0	0	1	1
GSM1523825	3	0	1	4	1	2.83333	1	1	1	1	1	1	0
GSM1523826	3	0	1	2.7	0	1.83333	0	1	1	1	1	1	0
GSM1523827	3	1	0	70.0333	0	69.5333	0	0	1	1	0	0	0
GSM1523828	3	0	1	5.86667	1	1.36667	1	1	0	1	1	1	0
GSM1523829	3	0	0	69.8333	0	47.4333	0	1	0	0	1	1	0
GSM1523830	3	1	1	53.4333	1	32.4333	1	1	0	0	0	1	1
GSM1523832	3	1	1	17.6667	1	6.7	0	0	1	1	0	1	0
GSM1523833	3	1	1	8.86667	1	8.03333	1	1	1	1	1	1	1
GSM1523834	3	1	1	44.5667	1	18.2	0	0	1	1	1	0	0
GSM1523835	3	1	0	69.3	0	59.0333	0	0	0	0	0	1	0
GSM1523836	3	1	0	69.2333	0	59.9667	0	0	0	1	0	1	1
GSM1523837	3	0	1	26.8333	1	3	0	0	0	0	1	1	0
GSM1523838	3	0	1	10.3333	0	9.7	1	1	0	1	1	1	1
GSM1523839	3	1	0	69.1333	0	68.2	0	0	1	1	0	1	0
GSM1523840	3	0	1	22.8333	1	5.66667	0	0	1	0	1	1	0
GSM1523841	3	1	1	42.0667	1	17.2667	0	0	1	0	1	1	1
GSM1523842	3	0	1	48.7333	0	46.2	0	1	1	0	1	1	0
GSM1523844	3	1	0	68.9	1	34.6667	0	1	1	1	0	1	0
GSM1523845	3	1	1	9.66667	0	6.1	0	1	1	1	1	0	1
GSM1523846	3	1	0	68.3667	0	43.8	0	0	1	1	0	1	0
GSM1523847	3	1	0	68.1333	0	58.8	1	1	1	0	0	0	1
GSM1523848	3	1	0	68.1333	0	49.0333	0	0	1	1	1	1	1
GSM1523849	3	0	1	28.0333	1	0.533333	0	1	0	1	1	1	0
GSM1523850	3	1	1	36.4	1	10.0333	0	0	1	1	0	1	0
GSM1523851	3	0	0	67.2333	0	9.16667	1	1	0	0	1	0	1
GSM1523852	3	1	1	31	0	27.8	0	1	0	1	0	1	1
GSM1523853	3	1	0	66.7333	0	1.83333	0	1	0	0	1	1	0
GSM1523854	3	0	0	66.7333	0	58.8667	0	1	1	0	1	1	1
GSM1523855	3	1	1	21.9333	1	12.1333	0	0	0	1	1	1	0
GSM1523856	3	0	0	66.2	0	65.4667	1	1	1	0	0	0	1
GSM1523857	3	1	1	14.4333	1	5.9	0	1	0	1	1	0	0
GSM1523858	3	0	1	17.1	1	5.93333	0	0	1	0	0	0	0
GSM1523859	3	1	0	53.1333	0	50.0333	0	0	0	0	1	1	0
GSM1523860	3	0	1	42.2	1	0.733333	1	1	1	0	1	1	1
GSM1523861	3	1	0	64.8	0	59.3667	0	0	0	0	0	1	1
GSM1523862	3	1	1	21	1	11.3333	0	0	1	1	0	1	0
GSM1523863	3	1	0	64.5667	0	59.8333	1	1	1	0	0	0	1
GSM1523864	3	1	0	63.9667	0	60.2	1	0	0	0	0	1	1
GSM1523865	3	0	0	63.7	1	24.8	0	0	0	0	1	1	1
GSM1523867	3	0	1	33.2667	1	9.7	1	1	0	1	0	1	1
GSM1523868	3	1	0	63.2667	1	3.3	1	1	1	1	0	1	1
GSM1523869	3	1	0	62.5333	0	14.1	0	0	1	0	1	0	1
GSM1523870	3	1	0	62.4667	0	59.1667	1	1	0	0	1	1	1
GSM1523871	3	1	0	62.3667	0	21.7667	1	1	0	0	1	0	1
GSM1523874	3	0	0	62.1	0	59.8333	0	1	0	0	1	0	1
GSM1523875	3	1	1	8.46667	1	6.23333	0	0	0	0	1	1	1
GSM1523876	3	0	0	61.9	0	58.7	1	1	0	0	1	1	1
GSM1523877	3	0	1	13.1	1	4.13333	0	0	0	1	1	1	0
GSM1523878	3	1	0	61.8667	0	59.7	0	0	0	0	0	1	1
GSM1523879	3	0	0	61.1667	0	0.666667	0	0	0	1	0	1	0
GSM1523880	3	1	0	60.9667	0	54.9667	1	0	1	0	0	0	1
GSM1523881	3	1	1	14.9	1	13.7333	0	0	0	1	1	1	1
GSM1523882	3	1	0	60.7	0	59.7	0	0	1	1	0	1	1
GSM1523883	3	1	1	39.5333	1	30.0333	0	1	1	0	1	1	1
GSM1523884	3	0	0	60.4333	0	3.06667	0	0	1	1	0	1	0
GSM1523885	3	0	0	60.2333	0	59.9667	1	1	1	0	0	0	1
GSM1523886	3	1	1	5.6	1	3.96667	0	0	1	1	0	1	0
GSM1523887	3	1	0	60.2	0	59.4333	0	1	1	0	0	1	1
GSM1523888	3	1	0	59.9	0	59.8333	1	1	1	0	0	1	1
GSM1523889	3	0	0	59.6667	0	55.3	1	0	0	0	1	1	1
GSM1523890	3	1	0	59.5667	1	57.2	0	0	1	1	0	0	0
GSM1523891	3	0	0	59.5667	0	48.6333	0	1	1	0	0	0	0
GSM1523892	3	1	0	59.4667	0	47.5	0	1	0	0	0	1	1
GSM1523893	3	1	1	20.1	1	3.96667	0	0	0	0	1	1	0
GSM1523894	3	0	1	35.7667	1	18.6333	0	0	0	0	0	1	1
GSM1523895	3	1	0	59.0333	0	49.0333	0	1	0	0	1	1	1
GSM1523896	3	1	1	28.0333	1	18.3	0	0	0	0	0	1	1
GSM1523897	3	0	0	58.8667	0	57.5	0	1	0	0	1	0	1
GSM1523898	3	0	0	58.8333	0	49.5667	0	1	0	0	0	1	1
GSM1523899	3	1	0	58.0667	0	57.1	0	0	0	0	0	0	1
GSM1523901	3	0	0	57.4667	0	53.5667	1	1	1	0	1	0	1
GSM1523903	3	0	1	39.8	1	38.4333	1	0	0	1	0	1	0
GSM1523904	3	1	0	55.3667	1	42.3667	0	0	0	1	0	1	1
GSM1523905	3	1	0	55.3	0	44.4	0	1	1	0	1	1	0
GSM1523906	3	1	0	55.3	0	46.0333	0	0	1	0	0	1	1
GSM1523908	3	1	0	55.0667	0	48.9667	0	0	1	1	0	0	1
GSM1523909	3	1	0	54.5333	0	49.3333	1	1	1	0	1	1	1
GSM1523910	3	1	0	54.3333	0	48.5	1	1	1	1	0	1	1
GSM1523911	3	1	1	21.8333	1	6.96667	1	1	0	1	1	0	1
GSM1523918	3	0	1	28.1333	1	25.9	0	1	1	1	0	1	0
GSM1523919	3	1	0	84.1	0	78.2	0	0	1	1	0	1	0
GSM1523920	3	0	1	9.33333	1	3.23333	0	0	0	0	0	1	0
GSM1523921	3	1	0	83.3	0	61	1	1	1	0	0	1	1
GSM1523922	3	1	1	23.6	1	16.5667	0	0	0	0	1	1	1
GSM1523923	3	1	1	26.4	1	11.7	0	0	1	0	0	1	1
GSM1523924	3	1	0	82.2	0	73.5333	0	0	1	0	0	1	0
GSM1523925	3	0	1	6.3	1	4.36667	0	1	1	0	0	0	0
GSM1523926	3	1	0	69.0333	0	61.1333	0	0	0	0	1	1	1
GSM1523927	3	1	0	80.7667	0	80.7667	0	0	1	0	0	1	0
GSM1523928	3	1	1	54.1333	0	17.9333	0	0	0	0	1	1	1
GSM1523929	3	1	0	88.3333	0	60.2333	1	1	1	1	1	0	1
GSM1523930	3	1	0	78.5333	0	61.1667	0	1	0	0	0	1	0
GSM1523931	3	1	0	77.6	0	71.9333	0	1	1	0	0	0	1
GSM1523932	3	0	1	12.6667	1	0.8	0	1	0	0	1	0	1
GSM1523933	3	0	0	75.2667	0	69.5333	1	1	1	0	1	1	1
GSM1523934	3	1	1	12.8	1	11.6333	0	0	0	1	1	1	0
GSM1523935	3	1	0	87.4	0	85.2667	0	1	1	0	0	1	0
GSM1523936	3	1	1	17.5667	1	10.8333	0	1	1	0	1	1	0
GSM1523937	3	0	1	19.6667	1	9.76667	0	1	0	0	1	1	1
GSM1523938	3	0	1	5.76667	1	0.7	0	0	1	1	0	0	0
GSM1523939	3	0	1	11.2333	1	7.93333	0	0	1	1	0	0	0
GSM1523940	3	1	1	20.0333	1	13.8667	0	1	0	1	1	1	0
GSM1523941	3	0	1	4.53333	1	0.6	0	0	1	1	1	1	1
GSM1523942	3	1	0	70.2667	0	69.5667	0	1	0	1	1	1	0
GSM1523944	3	1	0	69.6333	0	11.5	0	1	1	1	1	1	1
GSM1523945	3	0	1	17.5333	1	15.2667	0	0	1	1	0	1	0
GSM1523946	3	0	0	68.9333	0	3.7	0	1	0	1	0	1	1
GSM1523947	3	1	0	68.4333	0	64.2333	1	1	0	0	1	0	1
GSM1523948	3	0	1	27.4667	1	15.3333	0	0	1	1	0	1	0
GSM1523950	3	0	0	68.2	0	58.8333	0	1	0	1	0	1	1
GSM1523952	3	0	0	100.867	0	100.867	1	1	1	0	0	0	0
GSM1523953	3	1	0	84.7667	0	84.7667	0	1	1	1	1	1	0
GSM1523954	3	1	0	100.867	0	60.2333	0	1	1	0	0	1	0
GSM1523955	3	0	1	34.3667	1	31.4	0	0	0	1	0	1	0
GSM1523956	3	0	1	31.1333	0	19.0667	0	0	0	0	1	1	1
GSM1523957	3	1	0	100.633	0	70.0333	0	0	1	0	0	0	1
GSM1523958	3	1	0	100.233	0	97.2	0	0	1	0	0	1	1
GSM1523959	3	1	1	17.4333	1	10.2	0	1	0	1	0	1	1
GSM1523960	3	1	0	99	0	61.4	0	0	0	0	1	0	0
GSM1523961	3	0	1	9.5	0	6.16667	1	1	0	0	0	1	1
GSM1523962	3	1	1	20.1333	1	14.4667	0	0	1	1	0	1	0
GSM1523963	3	0	1	45.7667	1	40.8333	0	1	1	0	1	0	0
GSM1523964	3	0	0	98.5333	0	98.5333	1	0	0	0	0	1	1
GSM1523965	3	1	1	11.4667	1	8.9	0	1	1	1	0	1	0
GSM1523966	3	0	1	51.8	0	0.766667	0	0	1	1	0	1	1
GSM1523967	3	1	0	98.4667	0	93.4667	0	0	1	1	0	1	0
GSM1523969	3	1	1	17.9	1	12.1333	0	1	1	1	1	1	0
GSM1523970	3	0	1	15.7	1	7.4	0	1	1	0	1	0	0
GSM1523971	3	1	1	13.3	1	11.6667	0	0	1	1	0	0	0
GSM1523973	3	1	0	87.2667	0	23.7667	0	1	1	1	0	1	0
GSM1523974	3	0	0	98.2333	0	91.9333	0	0	0	0	0	1	1
GSM1523975	3	1	1	7.2	1	1.9	0	1	1	1	1	1	0
GSM1523976	3	0	1	56	1	24.5333	0	1	1	1	1	1	0
GSM1523977	3	0	1	1	0	0.7	0	1	1	0	0	1	0
GSM1523978	3	1	1	16.2333	1	13.0333	0	0	1	1	1	0	1
GSM1523979	3	0	1	9.43333	1	3.36667	1	1	0	1	1	1	1
GSM1523980	3	0	1	6.7	0	4.33333	0	0	1	1	1	0	0
GSM1523981	3	1	0	97.2	0	77.0667	0	1	1	0	0	1	0
GSM1523983	3	1	1	10.1	1	5.66667	1	0	1	1	0	1	1
GSM1523984	3	0	0	96.9667	0	21.8	0	1	1	0	0	1	0
GSM1523985	3	0	1	77.5333	0	0.733333	0	0	0	1	1	1	1
GSM1523986	3	1	0	86.8	1	73.7333	0	1	1	1	1	1	0
GSM1523987	3	1	1	18.2667	1	13.1	0	0	1	1	0	0	0
GSM1523988	3	0	1	14.8333	1	0.766667	0	1	1	1	1	1	0
GSM1523989	3	1	0	86.7	0	64.9667	0	0	1	1	0	1	0
GSM1523990	3	1	1	14.1667	1	5.73333	0	0	1	1	0	1	0
GSM1523991	3	0	0	95.2	0	12.1	0	1	0	0	0	0	0
GSM1523992	3	0	1	20.1333	1	15.6333	0	1	1	1	1	0	0
GSM1523993	3	1	1	68.1333	0	35.4667	0	1	0	1	1	1	1
GSM1523994	3	1	0	86.3667	0	35.4	0	1	0	1	0	1	0
GSM1523995	3	0	1	6.36667	0	6.06667	0	0	0	1	1	1	0
GSM1523996	3	1	1	35.2	1	30	0	1	1	0	1	0	0
GSM1523997	3	0	1	25.2	1	18.1667	0	1	0	1	1	0	1
GSM1523998	3	0	1	21.2333	1	9.36667	0	1	0	1	0	1	1
GSM1524000	3	0	0	93.8667	0	2.1	1	1	1	1	1	0	0
GSM1524001	3	1	0	93.6333	0	88.2	0	0	0	0	0	1	1
GSM1524002	3	0	0	86.1333	0	5.06667	1	0	0	1	0	1	1
GSM1524003	3	1	0	85.9333	0	82.4	0	1	0	1	0	0	1
GSM1524006	3	1	1	26.2667	1	12.1333	0	0	1	1	0	0	0
GSM1524008	3	1	1	10.8333	1	6.7	0	1	1	1	0	1	1
GSM1524009	3	1	1	65	1	59.1667	0	0	1	1	0	0	0
GSM1524010	3	0	1	19.7	1	18.5333	0	0	1	1	1	0	0
GSM1524011	3	1	0	90.2	0	58.6333	0	1	0	0	0	0	0
GSM1524012	3	1	0	85.2333	0	83.0333	0	1	1	1	0	1	1
GSM1524013	3	1	0	89.9	0	70.2	0	0	0	0	0	1	1
GSM1524015	3	1	1	24.8667	1	6.06667	0	1	0	1	0	1	0
GSM1524017	3	1	0	85.0333	0	10.7	0	1	0	1	1	1	1
GSM1524018	3	1	0	84.7667	0	73.2	0	1	0	1	0	1	1
GSM1524019	3	1	1	8.33333	1	6.16667	0	0	1	1	1	1	0
GSM1524020	3	1	0	84.3	0	61.1667	0	0	0	1	0	1	0
GSM1524021	3	1	1	12.9333	0	11.9	0	0	1	1	0	0	0
GSM1524022	3	0	1	8.03333	1	3.46667	0	0	1	1	1	0	0
GSM1524023	3	0	0	83.8333	0	81.4333	0	1	0	1	1	0	1
GSM1524024	3	1	1	89.4333	1	49.4667	0	1	1	1	0	1	0
GSM1524025	3	0	1	81.8333	0	14.1	1	1	1	1	1	1	1
GSM1524026	3	1	0	83.6	1	81.3667	0	0	1	1	0	0	0
GSM1524027	3	1	1	59.7	0	57.7667	0	0	1	1	0	1	0
GSM1524028	3	1	1	47.7	1	26.5667	0	0	1	1	1	1	0
GSM1524029	3	1	1	31.1	1	21.7	0	0	1	1	0	0	0
GSM1524030	3	1	1	31.3333	1	27.5333	0	0	1	1	0	0	0
GSM1524031	3	1	0	82	1	14.1333	0	1	0	1	0	1	1
GSM1524032	3	1	1	77.2	1	12.2	1	1	0	1	1	0	1
GSM1524034	3	0	1	44.0667	1	18.1667	0	0	0	1	1	1	0
GSM1524035	3	1	0	80.3	0	60.4333	0	0	1	1	0	0	0
GSM1524036	3	1	0	79.9333	0	71	0	0	0	1	1	1	0
GSM1524037	3	0	1	23.4333	1	18	0	1	0	1	1	1	0
GSM1524039	3	1	1	12.0667	1	11.8	0	1	1	1	1	1	0
GSM1524040	3	1	1	36.1667	1	18.3	0	1	1	1	0	0	1
GSM1524042	3	0	1	10.8333	1	0.533333	0	0	1	1	0	0	1
GSM1524045	3	1	0	89.1333	0	64.6	0	0	0	0	0	1	0
GSM1524046	3	1	0	88.0333	0	87.5333	0	1	1	0	0	0	0
GSM1524047	3	0	0	69.8667	0	33.9667	0	1	1	0	1	1	0
GSM1524048	3	0	1	46.8	1	36.3	1	1	0	0	1	1	0
GSM1524049	3	0	0	87.8	0	0.5	0	0	0	0	0	1	0
GSM1524050	3	0	1	57.1333	1	21.7333	0	1	0	0	1	1	0
GSM1524051	3	1	0	87.2667	0	85.0333	0	1	1	0	0	0	1
GSM1524052	3	0	1	13.1667	1	8.76667	0	1	1	0	1	1	0
GSM1524053	3	1	0	86.9333	0	79.8333	0	0	0	0	0	1	1
GSM1524054	3	1	0	86.5667	0	12.5667	1	1	0	0	1	1	1
GSM1524055	3	1	1	37.9333	1	12.1333	0	1	0	0	0	1	0
GSM1524056	3	0	1	14.1667	1	7.5	0	0	1	0	1	1	1
GSM1524057	3	0	1	15.9333	1	14.9667	0	1	1	1	1	1	0
GSM1524058	3	1	0	85.4667	0	85.4667	0	0	1	0	0	0	1
GSM1524059	3	1	0	85.2	0	79.2333	0	1	1	0	0	1	0
GSM1524060	3	1	0	84.8333	0	70.3	0	0	0	0	0	1	0
GSM1524061	3	0	0	84.6	0	84.3333	1	1	0	0	1	1	1
GSM1524068	3	0	0	92.8667	0	91.2333	1	0	0	0	1	0	1
GSM1524069	3	0	1	85.6	1	0.3	1	1	0	0	0	1	1
GSM1524070	3	1	0	91.6333	0	86.2	0	0	0	0	0	1	0
GSM1524071	3	0	0	90.7667	0	85.8333	0	1	0	1	0	1	0
GSM1523727	4	1	0	88.7333	0	3.96667	1	0	0	0	1	1	1
GSM1523728	4	0	0	88.2333	0	4.03333	1	0	1	0	1	0	1
GSM1523729	4	1	0	88.2333	0	74.9667	0	1	1	0	0	0	0
GSM1523744	4	1	0	105.7	0	89.7667	1	1	1	0	1	1	1
GSM1523745	4	1	0	105.533	0	84.6	0	1	1	1	1	1	0
GSM1523746	4	1	1	25.5	1	5.76667	0	1	0	0	0	1	0
GSM1523747	4	1	1	8.7	1	6.36667	0	1	1	1	0	1	1
GSM1523748	4	0	0	104.933	0	81.3667	0	1	1	1	1	0	0
GSM1523765	4	0	1	14.2	1	9.6	0	0	0	1	0	0	1
GSM1523768	4	1	1	24.2333	1	9.4	0	0	0	1	0	1	0
GSM1523769	4	0	1	13.7333	1	9.8	0	1	1	1	1	0	0
GSM1523770	4	1	1	22.0667	0	12.2333	1	0	1	0	0	1	1
GSM1523773	4	0	1	4.33333	1	2.8	0	0	1	1	1	0	0
GSM1523774	4	1	0	97.7	0	67.0667	0	1	0	1	0	1	0
GSM1523775	4	0	0	97.6	0	95.2333	1	1	1	0	1	0	1
GSM1523776	4	1	0	97.4667	0	97.2	1	1	1	0	0	1	1
GSM1523777	4	1	0	92.9333	0	62.2	0	1	0	1	0	1	0
GSM1523778	4	1	0	92.6333	0	11.7	0	0	1	1	0	0	0
GSM1523779	4	0	0	92.6	0	74.2	1	1	1	1	1	0	1
GSM1523780	4	0	1	16.4	1	2.63333	1	1	0	1	1	0	1
GSM1523781	4	0	1	2.93333	0	2.23333	0	1	0	1	0	0	0
GSM1523782	4	0	1	4.4	1	0.4	0	1	1	1	0	1	1
GSM1523783	4	1	0	91.9333	0	89.1	0	0	1	1	0	0	0
GSM1523784	4	1	0	91.3	0	84.3	0	0	1	1	0	0	0
GSM1523785	4	0	1	11.7667	0	8.9	1	1	1	0	0	0	1
GSM1523787	4	1	0	89.6333	0	84.4333	0	0	0	1	0	0	1
GSM1523790	4	1	0	80.9333	1	57.2667	1	0	0	0	0	1	1
GSM1523791	4	0	0	81.1333	0	58.7	1	1	0	0	0	1	1
GSM1523792	4	1	0	80.8	0	59.8333	0	1	0	0	0	1	1
GSM1523793	4	0	0	80.7333	0	12.5667	0	0	1	0	1	0	0
GSM1523794	4	0	1	27	1	0.633333	1	0	1	1	1	1	1
GSM1523795	4	1	0	80.0667	0	49.0667	0	1	0	0	1	1	0
GSM1523796	4	1	1	57.6333	1	49.8667	0	0	0	1	0	1	0
GSM1523797	4	1	1	28.2667	1	24.5	1	1	0	1	0	1	1
GSM1523798	4	0	1	61.8333	0	28.0667	0	0	1	0	1	1	1
GSM1523799	4	0	0	77.5	0	3.1	0	0	1	0	1	1	1
GSM1523800	4	1	0	76.9333	0	48.6667	1	0	0	1	1	1	1
GSM1523801	4	1	0	76.9333	0	60.6333	1	1	0	0	1	1	1
GSM1523802	4	0	0	76.7667	0	1.2	0	1	1	0	1	0	1
GSM1523803	4	0	1	7.06667	0	0.633333	0	0	1	1	1	0	1
GSM1523804	4	1	0	76.7	0	60.0667	0	1	1	1	0	0	0
GSM1523805	4	0	1	4.46667	0	2.96667	1	0	1	1	1	0	0
GSM1523806	4	0	1	12.7	1	0.533333	0	0	0	1	1	1	0
GSM1523807	4	1	0	73.7333	0	71.6667	0	1	0	0	1	0	0
GSM1523808	4	1	0	73.5	0	72.5	1	1	1	1	0	1	0
GSM1523809	4	0	0	73.4333	0	11.5333	0	1	0	0	1	1	1
GSM1523810	4	0	0	73.0667	0	0.733333	1	1	1	0	1	1	1
GSM1523811	4	0	0	72.8667	0	4.8	1	1	1	0	1	0	1
GSM1523812	4	1	0	72.8333	0	59	0	0	1	1	0	1	1
GSM1523813	4	1	0	72.8333	0	59.3667	1	1	1	1	1	1	0
GSM1523814	4	1	0	72.7333	0	59.4667	0	0	1	0	1	1	1
GSM1523815	4	0	1	25.1667	1	18.7667	0	1	1	1	0	1	0
GSM1523816	4	1	0	72.0667	0	36.5333	0	0	0	0	1	1	1
GSM1523817	4	0	1	6.23333	1	5.83333	0	0	1	1	1	1	0
GSM1523818	4	0	1	9.83333	1	7.86667	0	0	1	1	1	0	1
GSM1523819	4	0	1	10.1	0	8.1	0	0	0	1	1	0	0
GSM1523820	4	0	1	23.7	1	0.766667	0	0	0	1	0	1	1
GSM1523821	4	1	0	71.1	0	63.8333	1	0	0	1	0	1	1
GSM1523822	4	1	0	70.9667	0	59.7	1	1	0	0	1	1	1
GSM1523823	4	1	0	70.9	0	59.2	1	1	0	1	0	0	1
GSM1523824	4	1	0	70.6667	0	70.2667	0	0	0	0	0	1	1
GSM1523825	4	0	1	4	1	2.83333	1	1	1	1	1	1	0
GSM1523826	4	0	1	2.7	0	1.83333	0	1	1	1	1	1	0
GSM1523827	4	1	0	70.0333	0	69.5333	0	0	1	1	0	0	0
GSM1523828	4	0	1	5.86667	1	1.36667	1	1	0	1	1	1	0
GSM1523829	4	0	0	69.8333	0	47.4333	0	1	0	0	1	1	0
GSM1523830	4	1	1	53.4333	1	32.4333	1	1	0	0	0	1	1
GSM1523832	4	1	1	17.6667	1	6.7	0	0	1	1	0	1	0
GSM1523833	4	1	1	8.86667	1	8.03333	1	1	1	1	1	1	1
GSM1523834	4	1	1	44.5667	1	18.2	0	0	1	1	1	0	0
GSM1523835	4	1	0	69.3	0	59.0333	0	0	0	0	0	1	0
GSM1523836	4	1	0	69.2333	0	59.9667	0	0	0	1	0	1	1
GSM1523837	4	0	1	26.8333	1	3	0	0	0	0	1	1	0
GSM1523838	4	0	1	10.3333	0	9.7	1	1	0	1	1	1	1
GSM1523839	4	1	0	69.1333	0	68.2	0	0	1	1	0	1	0
GSM1523840	4	0	1	22.8333	1	5.66667	0	0	1	0	1	1	0
GSM1523841	4	1	1	42.0667	1	17.2667	0	0	1	0	1	1	1
GSM1523842	4	0	1	48.7333	0	46.2	0	1	1	0	1	1	0
GSM1523844	4	1	0	68.9	1	34.6667	0	1	1	1	0	1	0
GSM1523845	4	1	1	9.66667	0	6.1	0	1	1	1	1	0	1
GSM1523846	4	1	0	68.3667	0	43.8	0	0	1	1	0	1	0
GSM1523847	4	1	0	68.1333	0	58.8	1	1	1	0	0	0	1
GSM1523848	4	1	0	68.1333	0	49.0333	0	0	1	1	1	1	1
GSM1523849	4	0	1	28.0333	1	0.533333	0	1	0	1	1	1	0
GSM1523850	4	1	1	36.4	1	10.0333	0	0	1	1	0	1	0
GSM1523851	4	0	0	67.2333	0	9.16667	1	1	0	0	1	0	1
GSM1523852	4	1	1	31	0	27.8	0	1	0	1	0	1	1
GSM1523853	4	1	0	66.7333	0	1.83333	0	1	0	0	1	1	0
GSM1523854	4	0	0	66.7333	0	58.8667	0	1	1	0	1	1	1
GSM1523855	4	1	1	21.9333	1	12.1333	0	0	0	1	1	1	0
GSM1523856	4	0	0	66.2	0	65.4667	1	1	1	0	0	0	1
GSM1523857	4	1	1	14.4333	1	5.9	0	1	0	1	1	0	0
GSM1523858	4	0	1	17.1	1	5.93333	0	0	1	0	0	0	0
GSM1523859	4	1	0	53.1333	0	50.0333	0	0	0	0	1	1	0
GSM1523860	4	0	1	42.2	1	0.733333	1	1	1	0	1	1	1
GSM1523861	4	1	0	64.8	0	59.3667	0	0	0	0	0	1	1
GSM1523862	4	1	1	21	1	11.3333	0	0	1	1	0	1	0
GSM1523863	4	1	0	64.5667	0	59.8333	1	1	1	0	0	0	1
GSM1523864	4	1	0	63.9667	0	60.2	1	0	0	0	0	1	1
GSM1523865	4	0	0	63.7	1	24.8	0	0	0	0	1	1	1
GSM1523867	4	0	1	33.2667	1	9.7	1	1	0	1	0	1	1
GSM1523868	4	1	0	63.2667	1	3.3	1	1	1	1	0	1	1
GSM1523869	4	1	0	62.5333	0	14.1	0	0	1	0	1	0	1
GSM1523870	4	1	0	62.4667	0	59.1667	1	1	0	0	1	1	1
GSM1523871	4	1	0	62.3667	0	21.7667	1	1	0	0	1	0	1
GSM1523874	4	0	0	62.1	0	59.8333	0	1	0	0	1	0	1
GSM1523875	4	1	1	8.46667	1	6.23333	0	0	0	0	1	1	1
GSM1523876	4	0	0	61.9	0	58.7	1	1	0	0	1	1	1
GSM1523877	4	0	1	13.1	1	4.13333	0	0	0	1	1	1	0
GSM1523878	4	1	0	61.8667	0	59.7	0	0	0	0	0	1	1
GSM1523879	4	0	0	61.1667	0	0.666667	0	0	0	1	0	1	0
GSM1523880	4	1	0	60.9667	0	54.9667	1	0	1	0	0	0	1
GSM1523881	4	1	1	14.9	1	13.7333	0	0	0	1	1	1	1
GSM1523882	4	1	0	60.7	0	59.7	0	0	1	1	0	1	1
GSM1523883	4	1	1	39.5333	1	30.0333	0	1	1	0	1	1	1
GSM1523884	4	0	0	60.4333	0	3.06667	0	0	1	1	0	1	0
GSM1523885	4	0	0	60.2333	0	59.9667	1	1	1	0	0	0	1
GSM1523886	4	1	1	5.6	1	3.96667	0	0	1	1	0	1	0
GSM1523887	4	1	0	60.2	0	59.4333	0	1	1	0	0	1	1
GSM1523888	4	1	0	59.9	0	59.8333	1	1	1	0	0	1	1
GSM1523889	4	0	0	59.6667	0	55.3	1	0	0	0	1	1	1
GSM1523890	4	1	0	59.5667	1	57.2	0	0	1	1	0	0	0
GSM1523891	4	0	0	59.5667	0	48.6333	0	1	1	0	0	0	0
GSM1523892	4	1	0	59.4667	0	47.5	0	1	0	0	0	1	1
GSM1523893	4	1	1	20.1	1	3.96667	0	0	0	0	1	1	0
GSM1523894	4	0	1	35.7667	1	18.6333	0	0	0	0	0	1	1
GSM1523895	4	1	0	59.0333	0	49.0333	0	1	0	0	1	1	1
GSM1523896	4	1	1	28.0333	1	18.3	0	0	0	0	0	1	1
GSM1523897	4	0	0	58.8667	0	57.5	0	1	0	0	1	0	1
GSM1523898	4	0	0	58.8333	0	49.5667	0	1	0	0	0	1	1
GSM1523899	4	1	0	58.0667	0	57.1	0	0	0	0	0	0	1
GSM1523901	4	0	0	57.4667	0	53.5667	1	1	1	0	1	0	1
GSM1523903	4	0	1	39.8	1	38.4333	1	0	0	1	0	1	0
GSM1523904	4	1	0	55.3667	1	42.3667	0	0	0	1	0	1	1
GSM1523905	4	1	0	55.3	0	44.4	0	1	1	0	1	1	0
GSM1523906	4	1	0	55.3	0	46.0333	0	0	1	0	0	1	1
GSM1523908	4	1	0	55.0667	0	48.9667	0	0	1	1	0	0	1
GSM1523909	4	1	0	54.5333	0	49.3333	1	1	1	0	1	1	1
GSM1523910	4	1	0	54.3333	0	48.5	1	1	1	1	0	1	1
GSM1523911	4	1	1	21.8333	1	6.96667	1	1	0	1	1	0	1
GSM1523918	4	0	1	28.1333	1	25.9	0	1	1	1	0	1	0
GSM1523919	4	1	0	84.1	0	78.2	0	0	1	1	0	1	0
GSM1523920	4	0	1	9.33333	1	3.23333	0	0	0	0	0	1	0
GSM1523921	4	1	0	83.3	0	61	1	1	1	0	0	1	1
GSM1523922	4	1	1	23.6	1	16.5667	0	0	0	0	1	1	1
GSM1523923	4	1	1	26.4	1	11.7	0	0	1	0	0	1	1
GSM1523924	4	1	0	82.2	0	73.5333	0	0	1	0	0	1	0
GSM1523925	4	0	1	6.3	1	4.36667	0	1	1	0	0	0	0
GSM1523926	4	1	0	69.0333	0	61.1333	0	0	0	0	1	1	1
GSM1523927	4	1	0	80.7667	0	80.7667	0	0	1	0	0	1	0
GSM1523928	4	1	1	54.1333	0	17.9333	0	0	0	0	1	1	1
GSM1523929	4	1	0	88.3333	0	60.2333	1	1	1	1	1	0	1
GSM1523930	4	1	0	78.5333	0	61.1667	0	1	0	0	0	1	0
GSM1523931	4	1	0	77.6	0	71.9333	0	1	1	0	0	0	1
GSM1523932	4	0	1	12.6667	1	0.8	0	1	0	0	1	0	1
GSM1523933	4	0	0	75.2667	0	69.5333	1	1	1	0	1	1	1
GSM1523934	4	1	1	12.8	1	11.6333	0	0	0	1	1	1	0
GSM1523935	4	1	0	87.4	0	85.2667	0	1	1	0	0	1	0
GSM1523936	4	1	1	17.5667	1	10.8333	0	1	1	0	1	1	0
GSM1523937	4	0	1	19.6667	1	9.76667	0	1	0	0	1	1	1
GSM1523938	4	0	1	5.76667	1	0.7	0	0	1	1	0	0	0
GSM1523939	4	0	1	11.2333	1	7.93333	0	0	1	1	0	0	0
GSM1523940	4	1	1	20.0333	1	13.8667	0	1	0	1	1	1	0
GSM1523941	4	0	1	4.53333	1	0.6	0	0	1	1	1	1	1
GSM1523942	4	1	0	70.2667	0	69.5667	0	1	0	1	1	1	0
GSM1523944	4	1	0	69.6333	0	11.5	0	1	1	1	1	1	1
GSM1523945	4	0	1	17.5333	1	15.2667	0	0	1	1	0	1	0
GSM1523946	4	0	0	68.9333	0	3.7	0	1	0	1	0	1	1
GSM1523947	4	1	0	68.4333	0	64.2333	1	1	0	0	1	0	1
GSM1523948	4	0	1	27.4667	1	15.3333	0	0	1	1	0	1	0
GSM1523950	4	0	0	68.2	0	58.8333	0	1	0	1	0	1	1
GSM1523952	4	0	0	100.867	0	100.867	1	1	1	0	0	0	0
GSM1523953	4	1	0	84.7667	0	84.7667	0	1	1	1	1	1	0
GSM1523954	4	1	0	100.867	0	60.2333	0	1	1	0	0	1	0
GSM1523955	4	0	1	34.3667	1	31.4	0	0	0	1	0	1	0
GSM1523956	4	0	1	31.1333	0	19.0667	0	0	0	0	1	1	1
GSM1523957	4	1	0	100.633	0	70.0333	0	0	1	0	0	0	1
GSM1523958	4	1	0	100.233	0	97.2	0	0	1	0	0	1	1
GSM1523959	4	1	1	17.4333	1	10.2	0	1	0	1	0	1	1
GSM1523960	4	1	0	99	0	61.4	0	0	0	0	1	0	0
GSM1523961	4	0	1	9.5	0	6.16667	1	1	0	0	0	1	1
GSM1523962	4	1	1	20.1333	1	14.4667	0	0	1	1	0	1	0
GSM1523963	4	0	1	45.7667	1	40.8333	0	1	1	0	1	0	0
GSM1523964	4	0	0	98.5333	0	98.5333	1	0	0	0	0	1	1
GSM1523965	4	1	1	11.4667	1	8.9	0	1	1	1	0	1	0
GSM1523966	4	0	1	51.8	0	0.766667	0	0	1	1	0	1	1
GSM1523967	4	1	0	98.4667	0	93.4667	0	0	1	1	0	1	0
GSM1523969	4	1	1	17.9	1	12.1333	0	1	1	1	1	1	0
GSM1523970	4	0	1	15.7	1	7.4	0	1	1	0	1	0	0
GSM1523971	4	1	1	13.3	1	11.6667	0	0	1	1	0	0	0
GSM1523973	4	1	0	87.2667	0	23.7667	0	1	1	1	0	1	0
GSM1523974	4	0	0	98.2333	0	91.9333	0	0	0	0	0	1	1
GSM1523975	4	1	1	7.2	1	1.9	0	1	1	1	1	1	0
GSM1523976	4	0	1	56	1	24.5333	0	1	1	1	1	1	0
GSM1523977	4	0	1	1	0	0.7	0	1	1	0	0	1	0
GSM1523978	4	1	1	16.2333	1	13.0333	0	0	1	1	1	0	1
GSM1523979	4	0	1	9.43333	1	3.36667	1	1	0	1	1	1	1
GSM1523980	4	0	1	6.7	0	4.33333	0	0	1	1	1	0	0
GSM1523981	4	1	0	97.2	0	77.0667	0	1	1	0	0	1	0
GSM1523983	4	1	1	10.1	1	5.66667	1	0	1	1	0	1	1
GSM1523984	4	0	0	96.9667	0	21.8	0	1	1	0	0	1	0
GSM1523985	4	0	1	77.5333	0	0.733333	0	0	0	1	1	1	1
GSM1523986	4	1	0	86.8	1	73.7333	0	1	1	1	1	1	0
GSM1523987	4	1	1	18.2667	1	13.1	0	0	1	1	0	0	0
GSM1523988	4	0	1	14.8333	1	0.766667	0	1	1	1	1	1	0
GSM1523989	4	1	0	86.7	0	64.9667	0	0	1	1	0	1	0
GSM1523990	4	1	1	14.1667	1	5.73333	0	0	1	1	0	1	0
GSM1523991	4	0	0	95.2	0	12.1	0	1	0	0	0	0	0
GSM1523992	4	0	1	20.1333	1	15.6333	0	1	1	1	1	0	0
GSM1523993	4	1	1	68.1333	0	35.4667	0	1	0	1	1	1	1
GSM1523994	4	1	0	86.3667	0	35.4	0	1	0	1	0	1	0
GSM1523995	4	0	1	6.36667	0	6.06667	0	0	0	1	1	1	0
GSM1523996	4	1	1	35.2	1	30	0	1	1	0	1	0	0
GSM1523997	4	0	1	25.2	1	18.1667	0	1	0	1	1	0	1
GSM1523998	4	0	1	21.2333	1	9.36667	0	1	0	1	0	1	1
GSM1524000	4	0	0	93.8667	0	2.1	1	1	1	1	1	0	0
GSM1524001	4	1	0	93.6333	0	88.2	0	0	0	0	0	1	1
GSM1524002	4	0	0	86.1333	0	5.06667	1	0	0	1	0	1	1
GSM1524003	4	1	0	85.9333	0	82.4	0	1	0	1	0	0	1
GSM1524006	4	1	1	26.2667	1	12.1333	0	0	1	1	0	0	0
GSM1524008	4	1	1	10.8333	1	6.7	0	1	1	1	0	1	1
GSM1524009	4	1	1	65	1	59.1667	0	0	1	1	0	0	0
GSM1524010	4	0	1	19.7	1	18.5333	0	0	1	1	1	0	0
GSM1524011	4	1	0	90.2	0	58.6333	0	1	0	0	0	0	0
GSM1524012	4	1	0	85.2333	0	83.0333	0	1	1	1	0	1	1
GSM1524013	4	1	0	89.9	0	70.2	0	0	0	0	0	1	1
GSM1524015	4	1	1	24.8667	1	6.06667	0	1	0	1	0	1	0
GSM1524017	4	1	0	85.0333	0	10.7	0	1	0	1	1	1	1
GSM1524018	4	1	0	84.7667	0	73.2	0	1	0	1	0	1	1
GSM1524019	4	1	1	8.33333	1	6.16667	0	0	1	1	1	1	0
GSM1524020	4	1	0	84.3	0	61.1667	0	0	0	1	0	1	0
GSM1524021	4	1	1	12.9333	0	11.9	0	0	1	1	0	0	0
GSM1524022	4	0	1	8.03333	1	3.46667	0	0	1	1	1	0	0
GSM1524023	4	0	0	83.8333	0	81.4333	0	1	0	1	1	0	1
GSM1524024	4	1	1	89.4333	1	49.4667	0	1	1	1	0	1	0
GSM1524025	4	0	1	81.8333	0	14.1	1	1	1	1	1	1	1
GSM1524026	4	1	0	83.6	1	81.3667	0	0	1	1	0	0	0
GSM1524027	4	1	1	59.7	0	57.7667	0	0	1	1	0	1	0
GSM1524028	4	1	1	47.7	1	26.5667	0	0	1	1	1	1	0
GSM1524029	4	1	1	31.1	1	21.7	0	0	1	1	0	0	0
GSM1524030	4	1	1	31.3333	1	27.5333	0	0	1	1	0	0	0
GSM1524031	4	1	0	82	1	14.1333	0	1	0	1	0	1	1
GSM1524032	4	1	1	77.2	1	12.2	1	1	0	1	1	0	1
GSM1524034	4	0	1	44.0667	1	18.1667	0	0	0	1	1	1	0
GSM1524035	4	1	0	80.3	0	60.4333	0	0	1	1	0	0	0
GSM1524036	4	1	0	79.9333	0	71	0	0	0	1	1	1	0
GSM1524037	4	0	1	23.4333	1	18	0	1	0	1	1	1	0
GSM1524039	4	1	1	12.0667	1	11.8	0	1	1	1	1	1	0
GSM1524040	4	1	1	36.1667	1	18.3	0	1	1	1	0	0	1
GSM1524042	4	0	1	10.8333	1	0.533333	0	0	1	1	0	0	1
GSM1524045	4	1	0	89.1333	0	64.6	0	0	0	0	0	1	0
GSM1524046	4	1	0	88.0333	0	87.5333	0	1	1	0	0	0	0
GSM1524047	4	0	0	69.8667	0	33.9667	0	1	1	0	1	1	0
GSM1524048	4	0	1	46.8	1	36.3	1	1	0	0	1	1	0
GSM1524049	4	0	0	87.8	0	0.5	0	0	0	0	0	1	0
GSM1524050	4	0	1	57.1333	1	21.7333	0	1	0	0	1	1	0
GSM1524051	4	1	0	87.2667	0	85.0333	0	1	1	0	0	0	1
GSM1524052	4	0	1	13.1667	1	8.76667	0	1	1	0	1	1	0
GSM1524053	4	1	0	86.9333	0	79.8333	0	0	0	0	0	1	1
GSM1524054	4	1	0	86.5667	0	12.5667	1	1	0	0	1	1	1
GSM1524055	4	1	1	37.9333	1	12.1333	0	1	0	0	0	1	0
GSM1524056	4	0	1	14.1667	1	7.5	0	0	1	0	1	1	1
GSM1524057	4	0	1	15.9333	1	14.9667	0	1	1	1	1	1	0
GSM1524058	4	1	0	85.4667	0	85.4667	0	0	1	0	0	0	1
GSM1524059	4	1	0	85.2	0	79.2333	0	1	1	0	0	1	0
GSM1524060	4	1	0	84.8333	0	70.3	0	0	0	0	0	1	0
GSM1524061	4	0	0	84.6	0	84.3333	1	1	0	0	1	1	1
GSM1524068	4	0	0	92.8667	0	91.2333	1	0	0	0	1	0	1
GSM1524069	4	0	1	85.6	1	0.3	1	1	0	0	0	1	1
GSM1524070	4	1	0	91.6333	0	86.2	0	0	0	0	0	1	0
GSM1524071	4	0	0	90.7667	0	85.8333	0	1	0	1	0	1	0
GSM1523727	5	1	0	88.7333	0	3.96667	1	0	0	0	1	1	1
GSM1523728	5	0	0	88.2333	0	4.03333	1	0	1	0	1	0	1
GSM1523729	5	1	0	88.2333	0	74.9667	0	1	1	0	0	0	0
GSM1523744	5	1	0	105.7	0	89.7667	1	1	1	0	1	1	1
GSM1523745	5	1	0	105.533	0	84.6	0	1	1	1	1	1	0
GSM1523746	5	1	1	25.5	1	5.76667	0	1	0	0	0	1	0
GSM1523747	5	1	1	8.7	1	6.36667	0	1	1	1	0	1	1
GSM1523748	5	0	0	104.933	0	81.3667	0	1	1	1	1	0	0
GSM1523765	5	0	1	14.2	1	9.6	0	0	0	1	0	0	1
GSM1523768	5	1	1	24.2333	1	9.4	0	0	0	1	0	1	0
GSM1523769	5	0	1	13.7333	1	9.8	0	1	1	1	1	0	0
GSM1523770	5	1	1	22.0667	0	12.2333	1	0	1	0	0	1	1
GSM1523773	5	0	1	4.33333	1	2.8	0	0	1	1	1	0	0
GSM1523774	5	1	0	97.7	0	67.0667	0	1	0	1	0	1	0
GSM1523775	5	0	0	97.6	0	95.2333	1	1	1	0	1	0	1
GSM1523776	5	1	0	97.4667	0	97.2	1	1	1	0	0	1	1
GSM1523777	5	1	0	92.9333	0	62.2	0	1	0	1	0	1	0
GSM1523778	5	1	0	92.6333	0	11.7	0	0	1	1	0	0	0
GSM1523779	5	0	0	92.6	0	74.2	1	1	1	1	1	0	1
GSM1523780	5	0	1	16.4	1	2.63333	1	1	0	1	1	0	1
GSM1523781	5	0	1	2.93333	0	2.23333	0	1	0	1	0	0	0
GSM1523782	5	0	1	4.4	1	0.4	0	1	1	1	0	1	1
GSM1523783	5	1	0	91.9333	0	89.1	0	0	1	1	0	0	0
GSM1523784	5	1	0	91.3	0	84.3	0	0	1	1	0	0	0
GSM1523785	5	0	1	11.7667	0	8.9	1	1	1	0	0	0	1
GSM1523787	5	1	0	89.6333	0	84.4333	0	0	0	1	0	0	1
GSM1523790	5	1	0	80.9333	1	57.2667	1	0	0	0	0	1	1
GSM1523791	5	0	0	81.1333	0	58.7	1	1	0	0	0	1	1
GSM1523792	5	1	0	80.8	0	59.8333	0	1	0	0	0	1	1
GSM1523793	5	0	0	80.7333	0	12.5667	0	0	1	0	1	0	0
GSM1523794	5	0	1	27	1	0.633333	1	0	1	1	1	1	1
GSM1523795	5	1	0	80.0667	0	49.0667	0	1	0	0	1	1	0
GSM1523796	5	1	1	57.6333	1	49.8667	0	0	0	1	0	1	0
GSM1523797	5	1	1	28.2667	1	24.5	1	1	0	1	0	1	1
GSM1523798	5	0	1	61.8333	0	28.0667	0	0	1	0	1	1	1
GSM1523799	5	0	0	77.5	0	3.1	0	0	1	0	1	1	1
GSM1523800	5	1	0	76.9333	0	48.6667	1	0	0	1	1	1	1
GSM1523801	5	1	0	76.9333	0	60.6333	1	1	0	0	1	1	1
GSM1523802	5	0	0	76.7667	0	1.2	0	1	1	0	1	0	1
GSM1523803	5	0	1	7.06667	0	0.633333	0	0	1	1	1	0	1
GSM1523804	5	1	0	76.7	0	60.0667	0	1	1	1	0	0	0
GSM1523805	5	0	1	4.46667	0	2.96667	1	0	1	1	1	0	0
GSM1523806	5	0	1	12.7	1	0.533333	0	0	0	1	1	1	0
GSM1523807	5	1	0	73.7333	0	71.6667	0	1	0	0	1	0	0
GSM1523808	5	1	0	73.5	0	72.5	1	1	1	1	0	1	0
GSM1523809	5	0	0	73.4333	0	11.5333	0	1	0	0	1	1	1
GSM1523810	5	0	0	73.0667	0	0.733333	1	1	1	0	1	1	1
GSM1523811	5	0	0	72.8667	0	4.8	1	1	1	0	1	0	1
GSM1523812	5	1	0	72.8333	0	59	0	0	1	1	0	1	1
GSM1523813	5	1	0	72.8333	0	59.3667	1	1	1	1	1	1	0
GSM1523814	5	1	0	72.7333	0	59.4667	0	0	1	0	1	1	1
GSM1523815	5	0	1	25.1667	1	18.7667	0	1	1	1	0	1	0
GSM1523816	5	1	0	72.0667	0	36.5333	0	0	0	0	1	1	1
GSM1523817	5	0	1	6.23333	1	5.83333	0	0	1	1	1	1	0
GSM1523818	5	0	1	9.83333	1	7.86667	0	0	1	1	1	0	1
GSM1523819	5	0	1	10.1	0	8.1	0	0	0	1	1	0	0
GSM1523820	5	0	1	23.7	1	0.766667	0	0	0	1	0	1	1
GSM1523821	5	1	0	71.1	0	63.8333	1	0	0	1	0	1	1
GSM1523822	5	1	0	70.9667	0	59.7	1	1	0	0	1	1	1
GSM1523823	5	1	0	70.9	0	59.2	1	1	0	1	0	0	1
GSM1523824	5	1	0	70.6667	0	70.2667	0	0	0	0	0	1	1
GSM1523825	5	0	1	4	1	2.83333	1	1	1	1	1	1	0
GSM1523826	5	0	1	2.7	0	1.83333	0	1	1	1	1	1	0
GSM1523827	5	1	0	70.0333	0	69.5333	0	0	1	1	0	0	0
GSM1523828	5	0	1	5.86667	1	1.36667	1	1	0	1	1	1	0
GSM1523829	5	0	0	69.8333	0	47.4333	0	1	0	0	1	1	0
GSM1523830	5	1	1	53.4333	1	32.4333	1	1	0	0	0	1	1
GSM1523832	5	1	1	17.6667	1	6.7	0	0	1	1	0	1	0
GSM1523833	5	1	1	8.86667	1	8.03333	1	1	1	1	1	1	1
GSM1523834	5	1	1	44.5667	1	18.2	0	0	1	1	1	0	0
GSM1523835	5	1	0	69.3	0	59.0333	0	0	0	0	0	1	0
GSM1523836	5	1	0	69.2333	0	59.9667	0	0	0	1	0	1	1
GSM1523837	5	0	1	26.8333	1	3	0	0	0	0	1	1	0
GSM1523838	5	0	1	10.3333	0	9.7	1	1	0	1	1	1	1
GSM1523839	5	1	0	69.1333	0	68.2	0	0	1	1	0	1	0
GSM1523840	5	0	1	22.8333	1	5.66667	0	0	1	0	1	1	0
GSM1523841	5	1	1	42.0667	1	17.2667	0	0	1	0	1	1	1
GSM1523842	5	0	1	48.7333	0	46.2	0	1	1	0	1	1	0
GSM1523844	5	1	0	68.9	1	34.6667	0	1	1	1	0	1	0
GSM1523845	5	1	1	9.66667	0	6.1	0	1	1	1	1	0	1
GSM1523846	5	1	0	68.3667	0	43.8	0	0	1	1	0	1	0
GSM1523847	5	1	0	68.1333	0	58.8	1	1	1	0	0	0	1
GSM1523848	5	1	0	68.1333	0	49.0333	0	0	1	1	1	1	1
GSM1523849	5	0	1	28.0333	1	0.533333	0	1	0	1	1	1	0
GSM1523850	5	1	1	36.4	1	10.0333	0	0	1	1	0	1	0
GSM1523851	5	0	0	67.2333	0	9.16667	1	1	0	0	1	0	1
GSM1523852	5	1	1	31	0	27.8	0	1	0	1	0	1	1
GSM1523853	5	1	0	66.7333	1	1.83333	0	1	0	0	1	1	0
GSM1523854	5	0	0	66.7333	0	58.8667	0	1	1	0	1	1	1
GSM1523855	5	1	1	21.9333	1	12.1333	0	0	0	1	1	1	0
GSM1523856	5	0	0	66.2	0	65.4667	1	1	1	0	0	0	1
GSM1523857	5	1	1	14.4333	1	5.9	0	1	0	1	1	0	0
GSM1523858	5	0	1	17.1	1	5.93333	0	0	1	0	0	0	0
GSM1523859	5	1	0	53.1333	0	50.0333	0	0	0	0	1	1	0
GSM1523860	5	0	1	42.2	1	0.733333	1	1	1	0	1	1	1
GSM1523861	5	1	0	64.8	0	59.3667	0	0	0	0	0	1	1
GSM1523862	5	1	1	21	1	11.3333	0	0	1	1	0	1	0
GSM1523863	5	1	0	64.5667	0	59.8333	1	1	1	0	0	0	1
GSM1523864	5	1	0	63.9667	0	60.2	1	0	0	0	0	1	1
GSM1523865	5	0	0	63.7	1	24.8	0	0	0	0	1	1	1
GSM1523867	5	0	1	33.2667	1	9.7	1	1	0	1	0	1	1
GSM1523868	5	1	0	63.2667	1	3.3	1	1	1	1	0	1	1
GSM1523869	5	1	0	62.5333	0	14.1	0	0	1	0	1	0	1
GSM1523870	5	1	0	62.4667	0	59.1667	1	1	0	0	1	1	1
GSM1523871	5	1	0	62.3667	0	21.7667	1	1	0	0	1	0	1
GSM1523874	5	0	0	62.1	0	59.8333	0	1	0	0	1	0	1
GSM1523875	5	1	1	8.46667	1	6.23333	0	0	0	0	1	1	1
GSM1523876	5	0	0	61.9	0	58.7	1	1	0	0	1	1	1
GSM1523877	5	0	1	13.1	1	4.13333	0	0	0	1	1	1	0
GSM1523878	5	1	0	61.8667	0	59.7	0	0	0	0	0	1	1
GSM1523879	5	0	0	61.1667	0	0.666667	0	0	0	1	0	1	0
GSM1523880	5	1	0	60.9667	0	54.9667	1	0	1	0	0	0	1
GSM1523881	5	1	1	14.9	1	13.7333	0	0	0	1	1	1	1
GSM1523882	5	1	0	60.7	0	59.7	0	0	1	1	0	1	1
GSM1523883	5	1	1	39.5333	1	30.0333	0	1	1	0	1	1	1
GSM1523884	5	0	0	60.4333	0	3.06667	0	0	1	1	0	1	0
GSM1523885	5	0	0	60.2333	0	59.9667	1	1	1	0	0	0	1
GSM1523886	5	1	1	5.6	1	3.96667	0	0	1	1	0	1	0
GSM1523887	5	1	0	60.2	0	59.4333	0	1	1	0	0	1	1
GSM1523888	5	1	0	59.9	0	59.8333	1	1	1	0	0	1	1
GSM1523889	5	0	0	59.6667	0	55.3	1	0	0	0	1	1	1
GSM1523890	5	1	0	59.5667	1	57.2	0	0	1	1	0	0	0
GSM1523891	5	0	0	59.5667	0	48.6333	0	1	1	0	0	0	0
GSM1523892	5	1	0	59.4667	0	47.5	0	1	0	0	0	1	1
GSM1523893	5	1	1	20.1	1	3.96667	0	0	0	0	1	1	0
GSM1523894	5	0	1	35.7667	1	18.6333	0	0	0	0	0	1	1
GSM1523895	5	1	0	59.0333	0	49.0333	0	1	0	0	1	1	1
GSM1523896	5	1	1	28.0333	1	18.3	0	0	0	0	0	1	1
GSM1523897	5	0	0	58.8667	0	57.5	0	1	0	0	1	0	1
GSM1523898	5	0	0	58.8333	0	49.5667	0	1	0	0	0	1	1
GSM1523899	5	1	0	58.0667	0	57.1	0	0	0	0	0	0	1
GSM1523901	5	0	0	57.4667	0	53.5667	1	1	1	0	1	0	1
GSM1523903	5	0	1	39.8	1	38.4333	1	0	0	1	0	1	0
GSM1523904	5	1	0	55.3667	1	42.3667	0	0	0	1	0	1	1
GSM1523905	5	1	0	55.3	0	44.4	0	1	1	0	1	1	0
GSM1523906	5	1	0	55.3	0	46.0333	0	0	1	0	0	1	1
GSM1523908	5	1	0	55.0667	0	48.9667	0	0	1	1	0	0	1
GSM1523909	5	1	0	54.5333	0	49.3333	1	1	1	0	1	1	1
GSM1523910	5	1	0	54.3333	0	48.5	1	1	1	1	0	1	1
GSM1523911	5	1	1	21.8333	1	6.96667	1	1	0	1	1	0	1
GSM1523918	5	0	1	28.1333	1	25.9	0	1	1	1	0	1	0
GSM1523919	5	1	0	84.1	0	78.2	0	0	1	1	0	1	0
GSM1523920	5	0	1	9.33333	1	3.23333	0	0	0	0	0	1	0
GSM1523921	5	1	0	83.3	0	61	1	1	1	0	0	1	1
GSM1523922	5	1	1	23.6	1	16.5667	0	0	0	0	1	1	1
GSM1523923	5	1	1	26.4	1	11.7	0	0	1	0	0	1	1
GSM1523924	5	1	0	82.2	0	73.5333	0	0	1	0	0	1	0
GSM1523925	5	0	1	6.3	1	4.36667	0	1	1	0	0	0	0
GSM1523926	5	1	0	69.0333	0	61.1333	0	0	0	0	1	1	1
GSM1523927	5	1	0	80.7667	0	80.7667	0	0	1	0	0	1	0
GSM1523928	5	1	1	54.1333	0	17.9333	0	0	0	0	1	1	1
GSM1523929	5	1	0	88.3333	0	60.2333	1	1	1	1	1	0	1
GSM1523930	5	1	0	78.5333	0	61.1667	0	1	0	0	0	1	0
GSM1523931	5	1	0	77.6	0	71.9333	0	1	1	0	0	0	1
GSM1523932	5	0	1	12.6667	1	0.8	0	1	0	0	1	0	1
GSM1523933	5	0	0	75.2667	0	69.5333	1	1	1	0	1	1	1
GSM1523934	5	1	1	12.8	1	11.6333	0	0	0	1	1	1	0
GSM1523935	5	1	0	87.4	0	85.2667	0	1	1	0	0	1	0
GSM1523936	5	1	1	17.5667	1	10.8333	0	1	1	0	1	1	0
GSM1523937	5	0	1	19.6667	1	9.76667	0	1	0	0	1	1	1
GSM1523938	5	0	1	5.76667	1	0.7	0	0	1	1	0	0	0
GSM1523939	5	0	1	11.2333	1	7.93333	0	0	1	1	0	0	0
GSM1523940	5	1	1	20.0333	1	13.8667	0	1	0	1	1	1	0
GSM1523941	5	0	1	4.53333	1	0.6	0	0	1	1	1	1	1
GSM1523942	5	1	0	70.2667	0	69.5667	0	1	0	1	1	1	0
GSM1523944	5	1	0	69.6333	0	11.5	0	1	1	1	1	1	1
GSM1523945	5	0	1	17.5333	1	15.2667	0	0	1	1	0	1	0
GSM1523946	5	0	0	68.9333	0	3.7	0	1	0	1	0	1	1
GSM1523947	5	1	0	68.4333	0	64.2333	1	1	0	0	1	0	1
GSM1523948	5	0	1	27.4667	1	15.3333	0	0	1	1	0	1	0
GSM1523950	5	0	0	68.2	0	58.8333	0	1	0	1	0	1	1
GSM1523952	5	0	0	100.867	0	100.867	1	1	1	0	0	0	0
GSM1523953	5	1	0	84.7667	0	84.7667	0	1	1	1	1	1	0
GSM1523954	5	1	0	100.867	0	60.2333	0	1	1	0	0	1	0
GSM1523955	5	0	1	34.3667	1	31.4	0	0	0	1	0	1	0
GSM1523956	5	0	1	31.1333	0	19.0667	0	0	0	0	1	1	1
GSM1523957	5	1	0	100.633	0	70.0333	0	0	1	0	0	0	1
GSM1523958	5	1	0	100.233	0	97.2	0	0	1	0	0	1	1
GSM1523959	5	1	1	17.4333	1	10.2	0	1	0	1	0	1	1
GSM1523960	5	1	0	99	0	61.4	0	0	0	0	1	0	0
GSM1523961	5	0	1	9.5	0	6.16667	1	1	0	0	0	1	1
GSM1523962	5	1	1	20.1333	1	14.4667	0	0	1	1	0	1	0
GSM1523963	5	0	1	45.7667	1	40.8333	0	1	1	0	1	0	0
GSM1523964	5	0	0	98.5333	0	98.5333	1	0	0	0	0	1	1
GSM1523965	5	1	1	11.4667	1	8.9	0	1	1	1	0	1	0
GSM1523966	5	0	1	51.8	0	0.766667	0	0	1	1	0	1	1
GSM1523967	5	1	0	98.4667	0	93.4667	0	0	1	1	0	1	0
GSM1523969	5	1	1	17.9	1	12.1333	0	1	1	1	1	1	0
GSM1523970	5	0	1	15.7	1	7.4	0	1	1	0	1	0	0
GSM1523971	5	1	1	13.3	1	11.6667	0	0	1	1	0	0	0
GSM1523973	5	1	0	87.2667	0	23.7667	0	1	1	1	0	1	0
GSM1523974	5	0	0	98.2333	0	91.9333	0	0	0	0	0	1	1
GSM1523975	5	1	1	7.2	1	1.9	0	1	1	1	1	1	0
GSM1523976	5	0	1	56	1	24.5333	0	1	1	1	1	1	0
GSM1523977	5	0	1	1	0	0.7	0	1	1	0	0	1	0
GSM1523978	5	1	1	16.2333	1	13.0333	0	0	1	1	1	0	1
GSM1523979	5	0	1	9.43333	1	3.36667	1	1	0	1	1	1	1
GSM1523980	5	0	1	6.7	0	4.33333	0	0	1	1	1	0	0
GSM1523981	5	1	0	97.2	0	77.0667	0	1	1	0	0	1	0
GSM1523983	5	1	1	10.1	1	5.66667	1	0	1	1	0	1	1
GSM1523984	5	0	0	96.9667	0	21.8	0	1	1	0	0	1	0
GSM1523985	5	0	1	77.5333	0	0.733333	0	0	0	1	1	1	1
GSM1523986	5	1	0	86.8	1	73.7333	0	1	1	1	1	1	0
GSM1523987	5	1	1	18.2667	1	13.1	0	0	1	1	0	0	0
GSM1523988	5	0	1	14.8333	1	0.766667	0	1	1	1	1	1	0
GSM1523989	5	1	0	86.7	0	64.9667	0	0	1	1	0	1	0
GSM1523990	5	1	1	14.1667	1	5.73333	0	0	1	1	0	1	0
GSM1523991	5	0	0	95.2	0	12.1	0	1	0	0	0	0	0
GSM1523992	5	0	1	20.1333	1	15.6333	0	1	1	1	1	0	0
GSM1523993	5	1	1	68.1333	0	35.4667	0	1	0	1	1	1	1
GSM1523994	5	1	0	86.3667	0	35.4	0	1	0	1	0	1	0
GSM1523995	5	0	1	6.36667	0	6.06667	0	0	0	1	1	1	0
GSM1523996	5	1	1	35.2	1	30	0	1	1	0	1	0	0
GSM1523997	5	0	1	25.2	1	18.1667	0	1	0	1	1	0	1
GSM1523998	5	0	1	21.2333	1	9.36667	0	1	0	1	0	1	1
GSM1524000	5	0	0	93.8667	0	2.1	1	1	1	1	1	0	0
GSM1524001	5	1	0	93.6333	0	88.2	0	0	0	0	0	1	1
GSM1524002	5	0	0	86.1333	0	5.06667	1	0	0	1	0	1	1
GSM1524003	5	1	0	85.9333	0	82.4	0	1	0	1	0	0	1
GSM1524006	5	1	1	26.2667	1	12.1333	0	0	1	1	0	0	0
GSM1524008	5	1	1	10.8333	1	6.7	0	1	1	1	0	1	1
GSM1524009	5	1	1	65	1	59.1667	0	0	1	1	0	0	0
GSM1524010	5	0	1	19.7	1	18.5333	0	0	1	1	1	0	0
GSM1524011	5	1	0	90.2	0	58.6333	0	1	0	0	0	0	0
GSM1524012	5	1	0	85.2333	0	83.0333	0	1	1	1	0	1	1
GSM1524013	5	1	0	89.9	0	70.2	0	0	0	0	0	1	1
GSM1524015	5	1	1	24.8667	1	6.06667	0	1	0	1	0	1	0
GSM1524017	5	1	0	85.0333	0	10.7	0	1	0	1	1	1	1
GSM1524018	5	1	0	84.7667	0	73.2	0	1	0	1	0	1	1
GSM1524019	5	1	1	8.33333	1	6.16667	0	0	1	1	1	1	0
GSM1524020	5	1	0	84.3	0	61.1667	0	0	0	1	0	1	0
GSM1524021	5	1	1	12.9333	0	11.9	0	0	1	1	0	0	0
GSM1524022	5	0	1	8.03333	1	3.46667	0	0	1	1	1	0	0
GSM1524023	5	0	0	83.8333	0	81.4333	0	1	0	1	1	0	1
GSM1524024	5	1	1	89.4333	1	49.4667	0	1	1	1	0	1	0
GSM1524025	5	0	1	81.8333	0	14.1	1	1	1	1	1	1	1
GSM1524026	5	1	0	83.6	1	81.3667	0	0	1	1	0	0	0
GSM1524027	5	1	1	59.7	0	57.7667	0	0	1	1	0	1	0
GSM1524028	5	1	1	47.7	1	26.5667	0	0	1	1	1	1	0
GSM1524029	5	1	1	31.1	1	21.7	0	0	1	1	0	0	0
GSM1524030	5	1	1	31.3333	1	27.5333	0	0	1	1	0	0	0
GSM1524031	5	1	0	82	1	14.1333	0	1	0	1	0	1	1
GSM1524032	5	1	1	77.2	1	12.2	1	1	0	1	1	0	1
GSM1524034	5	0	1	44.0667	1	18.1667	0	0	0	1	1	1	0
GSM1524035	5	1	0	80.3	0	60.4333	0	0	1	1	0	0	0
GSM1524036	5	1	0	79.9333	0	71	0	0	0	1	1	1	0
GSM1524037	5	0	1	23.4333	1	18	0	1	0	1	1	1	0
GSM1524039	5	1	1	12.0667	1	11.8	0	1	1	1	1	1	0
GSM1524040	5	1	1	36.1667	1	18.3	0	1	1	1	0	0	1
GSM1524042	5	0	1	10.8333	1	0.533333	0	0	1	1	0	0	1
GSM1524045	5	1	0	89.1333	0	64.6	0	0	0	0	0	1	0
GSM1524046	5	1	0	88.0333	0	87.5333	0	1	1	0	0	0	0
GSM1524047	5	0	0	69.8667	0	33.9667	0	1	1	0	1	1	0
GSM1524048	5	0	1	46.8	1	36.3	1	1	0	0	1	1	0
GSM1524049	5	0	0	87.8	0	0.5	0	0	0	0	0	1	0
GSM1524050	5	0	1	57.1333	1	21.7333	0	1	0	0	1	1	0
GSM1524051	5	1	0	87.2667	0	85.0333	0	1	1	0	0	0	1
GSM1524052	5	0	1	13.1667	1	8.76667	0	1	1	0	1	1	0
GSM1524053	5	1	0	86.9333	0	79.8333	0	0	0	0	0	1	1
GSM1524054	5	1	0	86.5667	0	12.5667	1	1	0	0	1	1	1
GSM1524055	5	1	1	37.9333	1	12.1333	0	1	0	0	0	1	0
GSM1524056	5	0	1	14.1667	1	7.5	0	0	1	0	1	1	1
GSM1524057	5	0	1	15.9333	1	14.9667	0	1	1	1	1	1	0
GSM1524058	5	1	0	85.4667	0	85.4667	0	0	1	0	0	0	1
GSM1524059	5	1	0	85.2	0	79.2333	0	1	1	0	0	1	0
GSM1524060	5	1	0	84.8333	0	70.3	0	0	0	0	0	1	0
GSM1524061	5	0	0	84.6	0	84.3333	1	1	0	0	1	1	1
GSM1524068	5	0	0	92.8667	0	91.2333	1	0	0	0	1	0	1
GSM1524069	5	0	1	85.6	1	0.3	1	1	0	0	0	1	1
GSM1524070	5	1	0	91.6333	0	86.2	0	0	0	0	0	1	0
GSM1524071	5	0	0	90.7667	0	85.8333	0	1	0	1	0	1	0

## Sheet: All_imputation
ID	Cohort	Imputation_	ctrt	death	os	recur	dfs	msi	site	diff	stage	age	sex	tme
TCGA-BR-A4CS	TCGA	0	0	1	1.48	1	1000	0	0	1	1	1	1	0
TCGA-HJ-7597	TCGA	0	0	1	26.45	1	26.12	1	0	1	0	1	0	1
TCGA-HU-A4H4	TCGA	0	1	0	23.82	0	23.82	1	1	1	0	0	0	1
TCGA-BR-8686	TCGA	0	0	1	20.86	1	1000	0	1	1	1	1	1	0
TCGA-BR-7901	TCGA	0	0	1	3.45	1	2.99	0	0	0	0	1	1	0
TCGA-D7-A6F2	TCGA	0	0	0	15.64	0	15.64	0	0	1	0	0	1	1
TCGA-VQ-A8P8	TCGA	0	0	0	30.95	0	30.95	0	0	0	0	1	0	0
TCGA-D7-A6EX	TCGA	0	0	0	11.3	0	11.3	0	1	1	1	1	0	0
TCGA-CD-5798	TCGA	0	1	0	13.4	0	13.4	0	1	0	0	1	1	0
TCGA-VQ-A8E2	TCGA	0	1	0	43.33	0	43.33	0	0	0	1	0	1	0
TCGA-CG-4444	TCGA	0	1	0	47.01	0	47.01	0	0	1	1	1	1	0
TCGA-BR-8682	TCGA	0	1	0	32.56	0	32.56	0	1	1	0	0	1	0
TCGA-F1-6177	TCGA	0	0	1	1000	1	1000	1	1	0	0	1	1	1
TCGA-D7-6822	TCGA	0	0	0	12.32	0	12.32	0	0	0	0	1	1	1
TCGA-BR-6563	TCGA	0	0	0	39.09	1	4.86	0	1	1	0	0	1	0
TCGA-HU-A4H5	TCGA	0	1	0	23.78	0	23.78	0	0	1000	0	1	1	1
TCGA-VQ-A8P3	TCGA	0	1	0	37.19	0	37.19	0	0	0	1	1	1	0
TCGA-BR-6707	TCGA	0	0	1	19.88	1	13.99	0	0	1	0	1	1	1
TCGA-IN-8462	TCGA	0	0	0	18.79	1	8.87	0	0	0	0	1	1	0
TCGA-BR-6852	TCGA	0	0	0	44.91	0	44.91	1	0	1	0	0	0	1
TCGA-BR-8679	TCGA	0	0	1000	1000	1000	1000	0	0	0	0	0	0	0
TCGA-FP-A4BF	TCGA	0	0	1	5.52	1	5.22	0	0	1	1	1	1	1
TCGA-HU-A4H8	TCGA	0	1	0	14.06	1	11.63	1	1	0	0	1	1	1
TCGA-VQ-A8DT	TCGA	0	1	0	48.75	1	45.2	0	0	1	1	0	1	1
TCGA-BR-6565	TCGA	0	0	1	9.17	1	1000	0	0	0	0	1	1	0
TCGA-D7-6522	TCGA	0	0	0	18.59	0	18.59	0	1	1	0	0	1	0
TCGA-BR-8058	TCGA	0	0	0	37.22	1	2.92	0	1	1	1	0	0	0
TCGA-CD-A486	TCGA	0	1	1	6.31	1	2.6	0	0	0	0	1	1	1
TCGA-BR-8369	TCGA	0	0	0	14.03	1	13.76	0	1	1	1	1	0	0
TCGA-B7-5818	TCGA	0	0	0	11.7	0	11.7	0	0	1	0	0	1	1
TCGA-CD-A487	TCGA	0	1	0	12.29	0	12.29	0	1	1	0	0	1	0
TCGA-BR-8366	TCGA	0	0	0	0.95	0	0.95	0	0	1	0	1	0	1
TCGA-CG-4436	TCGA	0	0	0	7.98	0	7.98	0	1000	0	0	0	1	1
TCGA-HU-A4GF	TCGA	0	0	0	25.79	0	25.79	0	1	0	0	1	1	1
TCGA-HU-8238	TCGA	0	1	0	1.51	0	1.51	0	1	0	1	0	1	1
TCGA-BR-8484	TCGA	0	0	1	25.16	1	1000	0	0	0	1	0	1	1
TCGA-VQ-A91A	TCGA	0	1	0	39.42	1	4.24	0	0	0	1	1	1	0
TCGA-BR-4267	TCGA	0	0	1	6.18	1	1000	0	1000	0	0	0	1	1
TCGA-BR-A4PF	TCGA	0	0	0	1.15	0	1.15	0	1	1	1	1	1	1
TCGA-HU-A4G2	TCGA	0	1	0	24.28	0	24.28	0	1	1	0	0	1	1
TCGA-BR-6452	TCGA	0	0	0	34.66	0	34.66	1	0	1	0	1	0	1
TCGA-HU-A4GD	TCGA	0	1	0	22.73	1	13.11	0	1	1	0	0	1	1
TCGA-FP-8209	TCGA	0	1	1	59.49	1	55.06	0	1	1	0	0	1	0
TCGA-3M-AB47	TCGA	0	1	1	1000	1	12.98	0	1000	1	1	0	1	0
TCGA-VQ-AA6F	TCGA	0	1	0	54.07	1	17.94	0	0	0	0	0	1	1
TCGA-BR-6456	TCGA	0	0	1	17.28	1	1000	0	0	0	0	1	0	0
TCGA-D7-A6EZ	TCGA	0	0	1	20.3	1	1000	0	0	1	1	1	1	1
TCGA-BR-6453	TCGA	0	0	0	15.93	0	15.93	0	0	1	0	0	1	0
TCGA-HU-A4GY	TCGA	0	0	0	0.26	0	0.26	0	1	1	1	1	0	0
TCGA-HU-A4GP	TCGA	0	1	0	8.97	0	8.97	0	1	0	0	0	0	0
TCGA-CD-5813	TCGA	0	0	1	12.39	1	10.35	0	0	1	0	0	1	0
TCGA-BR-7723	TCGA	0	0	1	28.71	1	18.36	0	0	1	1	0	1	0
TCGA-D7-A4YU	TCGA	0	0	0	16.43	0	16.43	0	0	1	1	1	1	1
TCGA-BR-8364	TCGA	0	0	0	22.17	0	22.17	0	0	1	1	0	0	0
TCGA-BR-A4J7	TCGA	0	0	0	32.49	0	32.49	0	1	1	0	0	1	0
TCGA-VQ-AA6D	TCGA	0	1	0	17.12	0	17.12	1	1	0	1	0	0	1
TCGA-IN-A6RN	TCGA	0	0	0	19.51	0	19.51	0	0	0	0	1	0	0
TCGA-D7-6528	TCGA	0	0	0	15.21	0	15.21	0	0	0	0	1	0	1
TCGA-BR-A4J9	TCGA	0	0	0	0.46	0	0.46	0	1	1	0	0	1	0
TCGA-BR-8678	TCGA	0	0	0	24.77	0	24.77	0	0	0	0	1	1	1
TCGA-BR-7715	TCGA	0	0	0	33.61	0	33.61	0	0	0	0	1	1	0
TCGA-BR-7722	TCGA	0	0	1	15.31	1	1000	0	0	1	0	0	1	0
TCGA-VQ-AA6A	TCGA	0	1	0	38.9	0	38.9	0	0	0	1	0	1	0
TCGA-HU-A4GC	TCGA	0	0	0	3.25	0	3.25	0	1	1	1	1	1	0
TCGA-ZA-A8F6	TCGA	0	0	0	17.25	0	17.25	0	1	0	0	1	1	0
TCGA-BR-8081	TCGA	0	0	0	32.23	0	32.23	1	0	0	0	1	0	1
TCGA-D7-A6EY	TCGA	0	0	1	11.43	1	1000	1	1	1	1	1	0	1
TCGA-HU-A4GT	TCGA	0	1	0	6.5	0	6.5	1	1	1	0	1	0	1
TCGA-CD-8534	TCGA	0	0	0	12.06	1	6.6	0	1	1	0	0	1	0
TCGA-VQ-A8PE	TCGA	0	0	1	22.17	1	8.71	0	0	1	1	1	1	1
TCGA-HU-A4GJ	TCGA	0	1	0	21.35	1	17.97	0	1	1	1	0	0	0
TCGA-BR-A4CR	TCGA	0	0	1000	1000	1000	1000	0	0	1	1	1	0	0
TCGA-D7-A4Z0	TCGA	0	1	0	14.75	0	14.75	0	1	1	0	0	0	0
TCGA-D7-A74A	TCGA	0	0	0	19.94	0	19.94	0	0	0	1	0	0	1
TCGA-BR-8361	TCGA	0	0	0	31.08	0	31.08	1	0	1	1	1	0	1
TCGA-BR-8080	TCGA	0	0	1	9.59	1	1000	0	0	1	1	1	0	0
TCGA-D7-A6F0	TCGA	0	0	0	22.27	0	22.27	0	0	1	0	1	0	1
TCGA-BR-8591	TCGA	0	0	0	28.12	0	28.12	1	1	1	1	1	1	1
TCGA-VQ-A8PU	TCGA	0	1	1	27.33	1	1000	0	0	1	1	1	0	1
TCGA-MX-A5UJ	TCGA	0	0	0	19.71	0	19.71	1	1	1	1	1	0	0
TCGA-D7-8572	TCGA	0	0	0	16.79	0	16.79	0	0	0	0	0	1	0
TCGA-CG-4475	TCGA	0	0	0	22.96	0	22.96	0	1000	1	0	1	1	0
TCGA-BR-7851	TCGA	0	0	1	1000	1	1000	1	0	1	0	1	1	0
TCGA-FP-7829	TCGA	0	1	0	19.51	0	19.51	0	0	0	0	1	1	0
TCGA-F1-6874	TCGA	0	0	0	14.45	0	14.45	1	0	1	0	1	1	1
TCGA-BR-7716	TCGA	0	0	0	39.75	0	39.75	0	0	0	0	0	0	1
TCGA-BR-8059	TCGA	0	0	1	14.42	1	1000	1	0	1	1	1	1	0
TCGA-BR-A44U	TCGA	0	0	1	13.86	1	1000	0	1	1	1	1	1	0
TCGA-D7-6524	TCGA	0	0	0	17.84	1	17.84	0	1	1	0	0	1	0
TCGA-CD-8526	TCGA	0	1	0	12.52	0	12.52	0	0	1	1	1	0	0
TCGA-CG-5718	TCGA	0	0	1	35.97	1	1000	0	0	0	0	1	0	1
TCGA-D7-8579	TCGA	0	1	0	20.89	0	20.89	0	1	0	0	1	0	0
TCGA-VQ-A91E	TCGA	0	1	0	21.81	0	21.81	1	1	1	1	1	0	1
TCGA-BR-6564	TCGA	0	0	1	26.08	1	1000	0	0	1	1	0	0	0
TCGA-BR-8368	TCGA	0	0	0	4.3	0	4.3	1	0	1	0	1	0	1
TCGA-CD-8535	TCGA	0	1	0	12.81	0	12.81	0	0	1	1	0	1	0
TCGA-BR-A4J6	TCGA	0	0	0	0.66	0	0.66	0	0	0	0	1	0	0
TCGA-BR-8382	TCGA	0	0	1	25.03	1	1000	1	1	1	1	1	0	1
TCGA-FP-7916	TCGA	0	0	1	14.06	1	1000	0	1	1	1	1	1	0
TCGA-VQ-A91K	TCGA	0	1	0	61.17	0	61.17	1	1	0	1	1	1	0
TCGA-CD-5799	TCGA	0	1	0	13.01	0	13.01	0	1	1	0	0	1	0
TCGA-BR-6705	TCGA	0	0	1	25.59	1	1000	0	0	1	1	1	0	0
TCGA-BR-8588	TCGA	0	0	0	12.78	0	12.78	0	0	1	0	0	0	0
TCGA-BR-8384	TCGA	0	0	0	3.71	0	3.71	0	1	1	1	1	1	0
TCGA-CD-A48C	TCGA	0	0	1	11.6	1	7.56	0	1	1	0	1	0	0
TCGA-CD-5804	TCGA	0	1	0	12.09	0	12.09	0	1	0	0	1	1	0
TCGA-IN-A6RL	TCGA	0	0	1	13.34	1	10.09	0	0	0	1	1	1	0
TCGA-VQ-A92D	TCGA	0	0	0	66.75	0	66.75	0	0	0	0	1	1	1
TCGA-BR-7707	TCGA	0	0	0	35.81	0	35.81	1	0	1	0	1	0	1
TCGA-KB-A93G	TCGA	0	0	0	20.14	0	20.14	0	0	0	0	1	1	0
TCGA-HU-8608	TCGA	0	1	0	21.06	1	9.1	0	0	1	1	1	1	1
TCGA-CD-8530	TCGA	0	1	0	12.39	0	12.39	0	0	1	0	0	1	0
TCGA-CD-5801	TCGA	0	0	1	13.17	1	1000	0	1	1	1	1	1	1
TCGA-CD-8528	TCGA	0	1	0	12.32	0	12.32	0	1	1	1	0	0	1
TCGA-F1-A448	TCGA	0	1	0	21.25	0	21.25	1	1	1	1	1	1	0
TCGA-CD-8525	TCGA	0	1	0	12.58	0	12.58	0	1	1	1	1	0	1
TCGA-HU-8602	TCGA	0	1	0	22.31	0	22.31	1	1	1	0	0	0	1
TCGA-CG-4466	TCGA	0	0	0	18.96	0	18.96	0	0	0	0	1	0	1
TCGA-CD-5803	TCGA	0	0	1	11.2	1	9.86	0	1	1	0	1	0	0
TCGA-HU-8249	TCGA	0	1	0	28.94	0	28.94	0	0	0	1	1	1	1
TCGA-D7-6818	TCGA	0	1	1	12.35	1	9.13	0	0	1	1	0	1	0
TCGA-KB-A6F7	TCGA	0	1	0	63.57	0	63.57	0	0	1	0	0	0	1
TCGA-HU-A4G3	TCGA	0	1	0	5.58	0	5.58	0	1	0	0	0	1	0
TCGA-BR-4253	TCGA	0	0	1	4.07	1	1000	0	0	1	1	1	0	1
TCGA-BR-7704	TCGA	0	0	0	35.22	0	35.22	0	0	1	0	1	0	1
TCGA-BR-8589	TCGA	0	0	0	27.1	0	27.1	0	0	1	1	0	1	1
TCGA-3M-AB46	TCGA	0	1	0	57.98	0	57.98	0	1000	0	0	1	1	1
TCGA-CD-8531	TCGA	0	1	0	12.58	0	12.58	0	0	1	1	1	0	1
TCGA-HU-A4G8	TCGA	0	1	0	22.67	0	22.67	1	1	1	0	1	0	1
TCGA-CD-8532	TCGA	0	0	1	11.63	1	9.26	0	0	0	0	0	1	1
TCGA-D7-6519	TCGA	0	1	0	20.53	1	14.09	0	0	1	0	0	0	0
TCGA-KB-A93H	TCGA	0	0	0	37.61	0	37.61	0	0	0	0	1	0	1
TCGA-HF-A5NB	TCGA	0	1	0	30.49	0	30.49	1	1	1	1	1	0	1
TCGA-FP-8210	TCGA	0	1	1	5.03	1	1000	0	1	1	1	0	1	0
TCGA-HU-A4H0	TCGA	0	0	0	2.1	0	2.1	0	0	1	1	1	1	1
TCGA-SW-A7EA	TCGA	0	0	0	19.02	0	19.02	1	1	1000	0	0	0	1
TCGA-BR-A4IV	TCGA	0	1	1	28.55	1	24.21	0	1	1	1	0	1	0
TCGA-BR-8676	TCGA	0	0	0	7.52	0	7.52	0	1	1	1	0	1	1
TCGA-RD-A8MW	TCGA	0	1	1	37.88	1	3.22	0	1	1	1	1	1	0
TCGA-BR-6803	TCGA	0	0	0	31.18	0	31.18	0	0	1	0	0	0	0
TCGA-D7-8573	TCGA	0	0	0	19.48	0	19.48	0	0	1	0	0	1	1
TCGA-HU-A4H3	TCGA	0	1	0	28.98	1	15.31	1	0	1	1	0	0	1
TCGA-HU-A4H6	TCGA	0	1	0	21.16	0	21.16	0	1	0	1	1	0	1
TCGA-BR-6802	TCGA	0	0	0	30.88	1	26.51	1	0	1	1	1	1	1
TCGA-F1-A72C	TCGA	0	1	0	11.37	1	11.27	0	1	0	0	1	1	1
TCGA-D7-6520	TCGA	0	0	0	18.82	1	1.51	0	1	1	1	0	1	0
TCGA-BR-8487	TCGA	0	0	0	1.12	0	1.12	1	1	1	0	0	0	1
TCGA-CD-8533	TCGA	0	0	0	15.37	1	7.42	0	1	1	0	0	1	0
TCGA-CG-4437	TCGA	0	0	0	8.05	0	8.05	0	0	0	0	1	1	1
TCGA-HU-A4GU	TCGA	0	0	0	6.57	0	6.57	1	1	1	0	1	1	1
TCGA-FP-8211	TCGA	0	1	0	13.57	0	13.57	0	0	0	0	0	1	1
TCGA-BR-8295	TCGA	0	0	1	2.2	1	1000	0	0	1	0	0	0	0
TCGA-VQ-A94U	TCGA	0	1	0	26.91	0	26.91	0	1	1	0	1	1	0
TCGA-VQ-A91V	TCGA	0	1	0	42.61	1	38.9	0	0	0	1	0	1	1
TCGA-D7-6527	TCGA	0	1	1	10.25	1	2.46	0	0	0	0	0	1	0
TCGA-CD-A4MG	TCGA	0	0	1	6.57	1	2.43	1	0	1	0	1	1	0
TCGA-BR-6566	TCGA	0	0	0	32.75	0	32.75	1	0	1	0	0	0	1
TCGA-B7-A5TJ	TCGA	0	0	0	11.01	0	11.01	1	0	0	0	1	1	0
TCGA-D7-8576	TCGA	0	0	1	14.65	1	6.7	0	1	1	1	0	0	0
TCGA-BR-8485	TCGA	0	0	0	9.2	0	9.2	0	0	1	1	1	0	0
TCGA-D7-8578	TCGA	0	0	0	21.12	1	14.82	0	1	0	0	1	1	0
TCGA-HU-A4GX	TCGA	0	1	0	20.24	0	20.24	1	1	1	1	1	0	1
TCGA-VQ-A8P2	TCGA	0	1	0	38.11	0	38.11	1	0	0	1	1	1	1
TCGA-CD-5800	TCGA	0	0	0	13.14	0	13.14	0	1	0	0	0	0	0
TCGA-HU-8604	TCGA	0	1	0	22.8	0	22.8	0	1	0	0	1	0	1
TCGA-BR-8687	TCGA	0	0	1	8.21	1	1000	0	0	1	1	1	0	0
TCGA-HU-A4GQ	TCGA	0	0	1	0.1	1	1000	1	1	0	1	1	1	0
TCGA-BR-8365	TCGA	0	0	1	17.51	1	1000	0	0	1	0	1	0	0
TCGA-HU-A4HB	TCGA	0	1	1	15.67	1	12.81	0	1	1	0	1	1	1
TCGA-CG-5723	TCGA	0	0	0	104.99	0	104.99	1	0	1	0	1	1	1
TCGA-BR-8677	TCGA	0	0	0	26.71	0	26.71	0	1	1	1	1	0	0
TCGA-BR-7197	TCGA	0	0	0	9.2	0	9.2	0	1	1000	0	1	1	0
TCGA-CG-4477	TCGA	0	1	0	30.95	1	11.99	0	0	1	0	0	0	1
TCGA-BR-6801	TCGA	0	0	0	40.18	0	40.18	0	0	0	0	1	1	0
TCGA-BR-8286	TCGA	0	0	0	29.4	0	29.4	0	1	1	0	0	1	1
TCGA-D7-5578	TCGA	0	0	0	12.65	0	12.65	0	0	1	1	1	1	0
TCGA-VQ-A91S	TCGA	0	1	0	32.85	0	32.85	0	0	1000	1	0	1	1
TCGA-MX-A663	TCGA	0	0	1	9.86	1	7.16	0	1000	1	0	1	1	0
TCGA-FP-A9TM	TCGA	0	1	0	6.21	0	6.21	0	0	0	0	1	1	1
TCGA-VQ-AA6J	TCGA	0	0	0	27.53	0	27.53	0	0	1	1	1	1	1
TCGA-D7-A4YX	TCGA	0	0	0	36.4	0	36.4	0	0	1	0	0	1	1
TCGA-CD-8524	TCGA	0	0	0	12.75	1	2.27	0	1	1	0	0	0	0
TCGA-VQ-AA68	TCGA	0	1	0	43.63	0	43.63	0	0	0	1	0	0	1
TCGA-VQ-A8PB	TCGA	0	1	1	34.26	1	1000	1	1	0	0	1	0	1
TCGA-VQ-AA69	TCGA	0	1	0	28.38	0	28.38	0	0	0	1	0	1	1
TCGA-RD-A7C1	TCGA	0	0	1	16.66	1	14.39	0	0	1	0	1	1	1
TCGA-D7-8574	TCGA	0	0	0	17.18	0	17.18	0	1	1	1	1	1	0
TCGA-HU-A4H2	TCGA	0	0	0	12.94	0	12.94	0	1	0	1	0	0	1
TCGA-CD-A489	TCGA	0	0	1	11.3	1	9.1	0	1	1	0	0	1	0
TCGA-FP-8099	TCGA	0	0	0	17.05	0	17.05	0	0	0	0	1	1	1
TCGA-HF-7131	TCGA	0	1	0	1000	0	1000	0	0	0	0	1000	0	1
TCGA-BR-8284	TCGA	0	0	1	8.05	1	1000	1	1	1	1	1	0	0
TCGA-BR-4280	TCGA	0	0	1	6.6	1	1000	1	1000	0	1	1	0	1
TCGA-CD-8527	TCGA	0	1	1	7.16	1	5.22	0	1	0	0	1	0	0
TCGA-FP-7735	TCGA	0	0	1	3.48	1	1000	0	0	0	0	1	1	0
TCGA-D7-8575	TCGA	0	0	1	18.2	1	14.03	0	0	1	1	1	1	0
TCGA-HF-7132	TCGA	0	1	0	77.23	0	77.23	1	1	0	0	1000	1	0
TCGA-CD-A48A	TCGA	0	1	0	12.42	0	12.42	0	0	0	0	0	1	0
TCGA-BR-7958	TCGA	0	0	0	29.53	0	29.53	0	0	1	1	0	1	1
TCGA-CD-A4MH	TCGA	0	1	0	12.19	0	12.19	0	1	0	0	1	0	0
TCGA-D7-6815	TCGA	0	0	0	15.97	0	15.97	0	0	0	0	1	0	0
TCGA-BR-8060	TCGA	0	0	1	11.43	1	1000	0	0	1	0	1	0	0
TCGA-D7-A4YV	TCGA	0	0	1	5.91	1	1000	1	1	1	0	1	0	0
TCGA-BR-A452	TCGA	0	0	1	7.52	1	1000	0	1	1	1	0	1	0
TCGA-BR-8078	TCGA	0	0	0	29.57	0	29.57	1	0	1	0	1	0	1
TCGA-FP-A4BE	TCGA	0	1	0	11.07	0	11.07	1	0	1	0	0	1	1
TCGA-HF-7136	TCGA	0	1	0	1000	0	1000	0	0	0	1	1000	1	0
TCGA-D7-A4YT	TCGA	0	0	0	14.26	0	14.26	0	0	0	1	0	1	1
TCGA-CD-A4MI	TCGA	0	0	1	11.76	1	8.9	1	1	0	1	0	1	0
TCGA-BR-A4IU	TCGA	0	1	0	27.53	0	27.53	0	1	1	1	0	0	0
TCGA-CD-8536	TCGA	0	1	0	12.42	0	12.42	1	0	1	0	1	1	1
TCGA-CD-A4MJ	TCGA	0	0	0	12.61	1	2.27	1	0	0	0	0	1	1
TCGA-HU-8243	TCGA	0	1	1	5.91	1	4.34	0	0	0	1	1	1	1
TCGA-EQ-A4SO	TCGA	0	1	0	16.23	0	16.23	0	1	0	1	1	1	1
TCGA-D7-6518	TCGA	0	0	0	19.12	0	19.12	0	0	1	1	1	1	0
TCGA-D7-6820	TCGA	0	0	0	11.3	0	11.3	0	0	0	0	0	1	1
TCGA-D7-A4YY	TCGA	0	1	0	13.76	0	13.76	1	1	1	1	0	1	1
TCGA-VQ-A91W	TCGA	0	1	0	60.81	0	60.81	0	0	0	1	0	1	1
TCGA-BR-4255	TCGA	0	0	1	4.07	1	1000	0	1000	1	1	1	0	0
TCGA-BR-A4QI	TCGA	0	0	1	21.42	1	12.58	0	1	1	0	1	0	1
TCGA-CG-4449	TCGA	0	0	0	19.05	1	11.04	0	1	0	0	1	1	0
TCGA-B7-5816	TCGA	0	0	0	26.68	0	26.68	1	0	1	0	0	0	1
TCGA-BR-A4IY	TCGA	0	1	0	12.88	0	12.88	0	1	1	0	0	1	1
TCGA-D7-6817	TCGA	0	1	0	12.78	0	12.78	0	0	1	1	0	1	1
TCGA-BR-A4J2	TCGA	0	1	0	14.16	0	14.16	0	1	1	0	1	1	0
TCGA-HU-A4GN	TCGA	0	1	0	29.96	1	5.52	1	1	0	0	0	1	1
TCGA-BR-8363	TCGA	0	0	1	0.26	1	1000	1	1	1	0	1	0	1
TCGA-BR-A4PE	TCGA	0	0	0	20.4	0	20.4	0	0	0	0	1	0	1
TCGA-BR-A4PD	TCGA	0	0	0	20.63	0	20.63	0	0	1	0	1	0	1
TCGA-VQ-AA6B	TCGA	0	1	0	32.92	0	32.92	0	0	0	1	0	1	0
T16101231075	AHJU	0	1	1	12	1	8	0	0	1	1	1	1	1
T16101231037	AHJU	0	1	0	60	0	60	0	1	1	1	0	0	0
T16101231107	AHJU	0	0	1	32	1	20	0	0	1	0	0	1	1
T16101231071	AHJU	0	0	1	16	1	3	0	1	1	1	1	1	0
T16101231101	AHJU	0	0	0	57	0	57	0	0	0	0	1	1	0
T16090527597	AHJU	0	0	1	37	1	6	0	0	0	1	1	1	0
T16090527619	AHJU	0	1	0	46	0	46	0	0	0	0	0	1	0
T16101231035	AHJU	0	1	0	37	0	37	0	0	0	0	1	0	1
T16101231025	AHJU	0	1	0	40	1	29	0	1	1	0	1	1	0
T16101231069	AHJU	0	1	0	34	0	34	0	1	0	0	1	1	1
T16101231007	AHJU	0	0	0	60	0	60	0	0	1	0	0	1	1
T16090527635	AHJU	0	1	0	45	0	45	1	1	1	1	1	0	0
T16101230989	AHJU	0	0	1	3	1	1	0	0	0	1	1	1	1
T16101231009	AHJU	0	1	0	60	0	60	0	0	0	0	1	1	0
T16101231109	AHJU	0	0	0	54	0	54	1	1	0	0	1	1	1
T16090527637	AHJU	0	0	0	45	0	45	1	0	0	0	1	0	1
T16101231083	AHJU	0	1	1	34	1	8	0	0	1	1	1	0	1
T16101231081	AHJU	0	0	1	5	1	2	0	1	1	1	1	1	1
T16101230997	AHJU	0	1	0	43	0	43	1	0	0	0	1	0	0
T16101231111	AHJU	0	1	0	48	1	24	0	0	1	0	0	1	1
T16101231165	AHJU	0	0	0	20	0	20	1	1	1	0	1	1	1
T16090527599	AHJU	0	0	0	46	0	46	0	0	1	1	1	1	1
T16101231027	AHJU	0	0	1	46	1	2	0	0	1	1	0	0	0
T16101231105	AHJU	0	1	0	48	0	48	0	0	0	1	1	1	0
T16090527633	AHJU	0	1	0	45	0	45	0	0	1	0	0	0	0
T16090527587	AHJU	0	1	0	46	0	46	0	0	1	1	0	0	0
T16090527623	AHJU	0	0	0	45	0	45	1	0	0	1	1	1	1
T16101231003	AHJU	0	0	0	42	0	42	0	0	1	0	1	1	1
T16101230999	AHJU	0	1	0	42	0	42	0	1	1	0	0	0	0
T16101231059	AHJU	0	0	0	35	0	35	0	0	0	0	0	1	0
T16101231033	AHJU	0	1	1	40	1	28	0	0	0	1	0	0	0
T16101231103	AHJU	0	0	1	12	1	5	0	0	1	0	0	1	1
T16101231053	AHJU	0	1	0	36	0	36	0	1	1	1	0	0	0
T16101231139	AHJU	0	1	0	22	0	22	0	1	0	1	1	0	1
GSM1523727	ACRG	0	1	0	88.7333	1000	3.96667	1	0	0	0	1	1	1
GSM1523728	ACRG	0	0	0	88.2333	1000	4.03333	1	0	1	0	1	0	1
GSM1523729	ACRG	0	1	0	88.2333	0	74.9667	0	1	1	0	0	0	0
GSM1523744	ACRG	0	1	0	105.7	0	89.7667	1	1	1	0	1	1	1
GSM1523745	ACRG	0	1	0	105.533	0	84.6	0	1	1	1	1	1	0
GSM1523746	ACRG	0	1	1	25.5	1	5.76667	0	1	0	0	0	1	0
GSM1523747	ACRG	0	1	1	8.7	1	6.36667	0	1	1	1	0	1	1
GSM1523748	ACRG	0	0	0	104.933	0	81.3667	0	1	1	1	1	0	0
GSM1523765	ACRG	0	0	1	14.2	1	9.6	0	0	0	1	0	0	1
GSM1523768	ACRG	0	1	1	24.2333	1	9.4	0	0	0	1	0	1	0
GSM1523769	ACRG	0	0	1	13.7333	1	9.8	0	1	1	1	1	0	0
GSM1523770	ACRG	0	1	1	22.0667	0	12.2333	1	0	1	0	0	1	1
GSM1523773	ACRG	0	0	1	4.33333	1	2.8	0	0	1	1	1	0	0
GSM1523774	ACRG	0	1	0	97.7	0	67.0667	0	1	0	1	0	1	0
GSM1523775	ACRG	0	0	0	97.6	0	95.2333	1	1	1	0	1	0	1
GSM1523776	ACRG	0	1	0	97.4667	0	97.2	1	1	1	0	0	1	1
GSM1523777	ACRG	0	1	0	92.9333	0	62.2	0	1	0	1	0	1	0
GSM1523778	ACRG	0	1	0	92.6333	0	11.7	0	0	1	1	0	0	0
GSM1523779	ACRG	0	0	0	92.6	0	74.2	1	1	1	1	1	0	1
GSM1523780	ACRG	0	0	1	16.4	1	2.63333	1	1	0	1	1	0	1
GSM1523781	ACRG	0	0	1	2.93333	0	2.23333	0	1	0	1	0	0	0
GSM1523782	ACRG	0	0	1	4.4	1	0.4	0	1	1	1	0	1	1
GSM1523783	ACRG	0	1	0	91.9333	0	89.1	0	0	1	1	0	0	0
GSM1523784	ACRG	0	1	0	91.3	0	84.3	0	0	1	1	0	0	0
GSM1523785	ACRG	0	0	1	11.7667	0	8.9	1	1	1	0	0	0	1
GSM1523787	ACRG	0	1	0	89.6333	0	84.4333	0	0	0	1	0	0	1
GSM1523790	ACRG	0	1	0	80.9333	1	57.2667	1	0	0	0	0	1	1
GSM1523791	ACRG	0	0	0	81.1333	0	58.7	1	1	0	0	0	1	1
GSM1523792	ACRG	0	1	0	80.8	0	59.8333	0	1	0	0	0	1	1
GSM1523793	ACRG	0	0	0	80.7333	0	12.5667	0	0	1	0	1	0	0
GSM1523794	ACRG	0	0	1	27	1	0.633333	1	0	1	1	1	1	1
GSM1523795	ACRG	0	1	0	80.0667	0	49.0667	0	1	0	0	1	1	0
GSM1523796	ACRG	0	1	1	57.6333	1	49.8667	0	0	0	1	0	1	0
GSM1523797	ACRG	0	1	1	28.2667	1	24.5	1	1	0	1	0	1	1
GSM1523798	ACRG	0	0	1	61.8333	0	28.0667	0	0	1	0	1	1	1
GSM1523799	ACRG	0	0	0	77.5	0	3.1	0	0	1	0	1	1	1
GSM1523800	ACRG	0	1	0	76.9333	0	48.6667	1	0	0	1	1	1	1
GSM1523801	ACRG	0	1	0	76.9333	0	60.6333	1	1	0	0	1	1	1
GSM1523802	ACRG	0	0	0	76.7667	1000	1.2	0	1	1	0	1	0	1
GSM1523803	ACRG	0	0	1	7.06667	0	0.633333	0	0	1	1	1	0	1
GSM1523804	ACRG	0	1	0	76.7	0	60.0667	0	1	1	1	0	0	0
GSM1523805	ACRG	0	0	1	4.46667	0	2.96667	1	0	1	1	1	0	0
GSM1523806	ACRG	0	0	1	12.7	1	0.533333	0	0	0	1	1	1	0
GSM1523807	ACRG	0	1	0	73.7333	0	71.6667	0	1	0	0	1	0	0
GSM1523808	ACRG	0	1	0	73.5	0	72.5	1	1	1	1	0	1	0
GSM1523809	ACRG	0	0	0	73.4333	0	11.5333	0	1	0	0	1	1	1
GSM1523810	ACRG	0	0	0	73.0667	1000	0.733333	1	1	1	0	1	1	1
GSM1523811	ACRG	0	0	0	72.8667	0	4.8	1	1	1	0	1	0	1
GSM1523812	ACRG	0	1	0	72.8333	0	59	0	0	1	1	0	1	1
GSM1523813	ACRG	0	1	0	72.8333	0	59.3667	1	1	1	1	1	1	0
GSM1523814	ACRG	0	1	0	72.7333	0	59.4667	0	0	1	0	1	1	1
GSM1523815	ACRG	0	0	1	25.1667	1	18.7667	0	1	1	1	0	1	0
GSM1523816	ACRG	0	1	0	72.0667	0	36.5333	0	0	0	0	1	1	1
GSM1523817	ACRG	0	0	1	6.23333	1	5.83333	0	0	1	1	1	1	0
GSM1523818	ACRG	0	0	1	9.83333	1	7.86667	0	0	1	1	1	0	1
GSM1523819	ACRG	0	0	1	10.1	0	8.1	0	0	0	1	1	0	0
GSM1523820	ACRG	0	0	1	23.7	1	0.766667	0	0	0	1	0	1	1
GSM1523821	ACRG	0	1	0	71.1	0	63.8333	1	0	0	1	0	1	1
GSM1523822	ACRG	0	1	0	70.9667	0	59.7	1	1	0	0	1	1	1
GSM1523823	ACRG	0	1	0	70.9	0	59.2	1	1	0	1	0	0	1
GSM1523824	ACRG	0	1	0	70.6667	0	70.2667	0	0	0	0	0	1	1
GSM1523825	ACRG	0	0	1	4	1	2.83333	1	1	1	1	1	1	0
GSM1523826	ACRG	0	0	1	2.7	0	1.83333	0	1	1	1	1	1	0
GSM1523827	ACRG	0	1	0	70.0333	0	69.5333	0	0	1	1	0	0	0
GSM1523828	ACRG	0	0	1	5.86667	1	1.36667	1	1	0	1	1	1	0
GSM1523829	ACRG	0	0	0	69.8333	0	47.4333	0	1	0	0	1	1	0
GSM1523830	ACRG	0	1	1	53.4333	1	32.4333	1	1	0	0	0	1	1
GSM1523832	ACRG	0	1	1	17.6667	1	6.7	0	0	1	1	0	1	0
GSM1523833	ACRG	0	1	1	8.86667	1	8.03333	1	1	1	1	1	1	1
GSM1523834	ACRG	0	1	1	44.5667	1	18.2	0	0	1	1	1	0	0
GSM1523835	ACRG	0	1	0	69.3	0	59.0333	0	0	0	0	0	1	0
GSM1523836	ACRG	0	1	0	69.2333	0	59.9667	0	0	0	1	0	1	1
GSM1523837	ACRG	0	0	1	26.8333	1	3	0	0	0	0	1	1	0
GSM1523838	ACRG	0	0	1	10.3333	0	9.7	1	1	0	1	1	1	1
GSM1523839	ACRG	0	1	0	69.1333	0	68.2	0	0	1	1	0	1	0
GSM1523840	ACRG	0	0	1	22.8333	1	5.66667	0	0	1	0	1	1	0
GSM1523841	ACRG	0	1	1	42.0667	1	17.2667	0	0	1	0	1	1	1
GSM1523842	ACRG	0	0	1	48.7333	0	46.2	0	1	1	0	1	1	0
GSM1523844	ACRG	0	1	0	68.9	1	34.6667	0	1	1	1	0	1	0
GSM1523845	ACRG	0	1	1	9.66667	0	6.1	0	1	1	1	1	0	1
GSM1523846	ACRG	0	1	0	68.3667	0	43.8	0	0	1	1	0	1	0
GSM1523847	ACRG	0	1	0	68.1333	0	58.8	1	1	1	0	0	0	1
GSM1523848	ACRG	0	1	0	68.1333	0	49.0333	0	0	1	1	1	1	1
GSM1523849	ACRG	0	0	1	28.0333	1	0.533333	0	1	0	1	1	1	0
GSM1523850	ACRG	0	1	1	36.4	1	10.0333	0	0	1	1	0	1	0
GSM1523851	ACRG	0	0	0	67.2333	0	9.16667	1	1	0	0	1	0	1
GSM1523852	ACRG	0	1	1	31	0	27.8	0	1	0	1	0	1	1
GSM1523853	ACRG	0	1	0	66.7333	1000	1.83333	0	1	0	0	1	1	0
GSM1523854	ACRG	0	0	0	66.7333	0	58.8667	0	1	1	0	1	1	1
GSM1523855	ACRG	0	1	1	21.9333	1	12.1333	0	0	0	1	1	1	0
GSM1523856	ACRG	0	0	0	66.2	0	65.4667	1	1	1	0	0	0	1
GSM1523857	ACRG	0	1	1	14.4333	1	5.9	0	1	0	1	1	0	0
GSM1523858	ACRG	0	0	1	17.1	1	5.93333	0	0	1	0	0	0	0
GSM1523859	ACRG	0	1	0	53.1333	0	50.0333	0	0	0	0	1	1	0
GSM1523860	ACRG	0	0	1	42.2	1	0.733333	1	1	1	0	1	1	1
GSM1523861	ACRG	0	1	0	64.8	0	59.3667	0	0	0	0	0	1	1
GSM1523862	ACRG	0	1	1	21	1	11.3333	0	0	1	1	0	1	0
GSM1523863	ACRG	0	1	0	64.5667	0	59.8333	1	1	1	0	0	0	1
GSM1523864	ACRG	0	1	0	63.9667	0	60.2	1	0	0	0	0	1	1
GSM1523865	ACRG	0	0	0	63.7	1	24.8	0	0	0	0	1	1	1
GSM1523867	ACRG	0	0	1	33.2667	1	9.7	1	1	0	1	0	1	1
GSM1523868	ACRG	0	1	0	63.2667	1	3.3	1	1	1	1	0	1	1
GSM1523869	ACRG	0	1	0	62.5333	0	14.1	0	0	1	0	1	0	1
GSM1523870	ACRG	0	1	0	62.4667	0	59.1667	1	1	0	0	1	1	1
GSM1523871	ACRG	0	1	0	62.3667	0	21.7667	1	1	0	0	1	0	1
GSM1523874	ACRG	0	0	0	62.1	0	59.8333	0	1	0	0	1	0	1
GSM1523875	ACRG	0	1	1	8.46667	1	6.23333	0	0	0	0	1	1	1
GSM1523876	ACRG	0	0	0	61.9	0	58.7	1	1	0	0	1	1	1
GSM1523877	ACRG	0	0	1	13.1	1	4.13333	0	0	0	1	1	1	0
GSM1523878	ACRG	0	1	0	61.8667	0	59.7	0	0	0	0	0	1	1
GSM1523879	ACRG	0	0	0	61.1667	0	0.666667	0	0	0	1	0	1	0
GSM1523880	ACRG	0	1	0	60.9667	0	54.9667	1	0	1	0	0	0	1
GSM1523881	ACRG	0	1	1	14.9	1	13.7333	0	0	0	1	1	1	1
GSM1523882	ACRG	0	1	0	60.7	0	59.7	0	0	1	1	0	1	1
GSM1523883	ACRG	0	1	1	39.5333	1	30.0333	0	1	1	0	1	1	1
GSM1523884	ACRG	0	0	0	60.4333	0	3.06667	0	0	1	1	0	1	0
GSM1523885	ACRG	0	0	0	60.2333	0	59.9667	1	1	1	0	0	0	1
GSM1523886	ACRG	0	1	1	5.6	1	3.96667	0	0	1	1	0	1	0
GSM1523887	ACRG	0	1	0	60.2	0	59.4333	0	1	1	0	0	1	1
GSM1523888	ACRG	0	1	0	59.9	0	59.8333	1	1	1	0	0	1	1
GSM1523889	ACRG	0	0	0	59.6667	0	55.3	1	0	0	0	1	1	1
GSM1523890	ACRG	0	1	0	59.5667	1	57.2	0	0	1	1	0	0	0
GSM1523891	ACRG	0	0	0	59.5667	0	48.6333	0	1	1	0	0	0	0
GSM1523892	ACRG	0	1	0	59.4667	0	47.5	0	1	0	0	0	1	1
GSM1523893	ACRG	0	1	1	20.1	1	3.96667	0	0	0	0	1	1	0
GSM1523894	ACRG	0	0	1	35.7667	1	18.6333	0	0	0	0	0	1	1
GSM1523895	ACRG	0	1	0	59.0333	0	49.0333	0	1	0	0	1	1	1
GSM1523896	ACRG	0	1	1	28.0333	1	18.3	0	0	0	0	0	1	1
GSM1523897	ACRG	0	0	0	58.8667	0	57.5	0	1	0	0	1	0	1
GSM1523898	ACRG	0	0	0	58.8333	0	49.5667	0	1	0	0	0	1	1
GSM1523899	ACRG	0	1	0	58.0667	0	57.1	0	0	0	0	0	0	1
GSM1523901	ACRG	0	0	0	57.4667	0	53.5667	1	1	1	0	1	0	1
GSM1523903	ACRG	0	0	1	39.8	1	38.4333	1	0	0	1	0	1	0
GSM1523904	ACRG	0	1	0	55.3667	1	42.3667	0	0	0	1	0	1	1
GSM1523905	ACRG	0	1	0	55.3	0	44.4	0	1	1	0	1	1	0
GSM1523906	ACRG	0	1	0	55.3	0	46.0333	0	0	1	0	0	1	1
GSM1523908	ACRG	0	1	0	55.0667	0	48.9667	0	0	1	1	0	0	1
GSM1523909	ACRG	0	1	0	54.5333	0	49.3333	1	1	1	0	1	1	1
GSM1523910	ACRG	0	1	0	54.3333	0	48.5	1	1	1	1	0	1	1
GSM1523911	ACRG	0	1	1	21.8333	1	6.96667	1	1	0	1	1	0	1
GSM1523918	ACRG	0	0	1	28.1333	1	25.9	0	1	1	1	0	1	0
GSM1523919	ACRG	0	1	0	84.1	0	78.2	0	0	1	1	0	1	0
GSM1523920	ACRG	0	0	1	9.33333	1	3.23333	0	0	0	0	0	1	0
GSM1523921	ACRG	0	1	0	83.3	0	61	1	1	1	0	0	1	1
GSM1523922	ACRG	0	1	1	23.6	1	16.5667	0	0	0	0	1	1	1
GSM1523923	ACRG	0	1	1	26.4	1	11.7	0	1000	1	0	0	1	1
GSM1523924	ACRG	0	1	0	82.2	0	73.5333	0	0	1	0	0	1	0
GSM1523925	ACRG	0	0	1	6.3	1	4.36667	0	1	1	0	0	0	0
GSM1523926	ACRG	0	1	0	69.0333	0	61.1333	0	0	0	0	1	1	1
GSM1523927	ACRG	0	1	0	80.7667	0	80.7667	0	0	1	0	0	1	0
GSM1523928	ACRG	0	1	1	54.1333	0	17.9333	0	0	0	0	1	1	1
GSM1523929	ACRG	0	1	0	88.3333	0	60.2333	1	1	1	1	1	0	1
GSM1523930	ACRG	0	1	0	78.5333	0	61.1667	0	1	0	0	0	1	0
GSM1523931	ACRG	0	1	0	77.6	0	71.9333	0	1	1	0	0	0	1
GSM1523932	ACRG	0	0	1	12.6667	1	0.8	0	1	0	0	1	0	1
GSM1523933	ACRG	0	0	0	75.2667	0	69.5333	1	1	1	0	1	1	1
GSM1523934	ACRG	0	1	1	12.8	1	11.6333	0	0	0	1	1	1	0
GSM1523935	ACRG	0	1	0	87.4	0	85.2667	0	1	1	0	0	1	0
GSM1523936	ACRG	0	1	1	17.5667	1	10.8333	0	1	1	0	1	1	0
GSM1523937	ACRG	0	0	1	19.6667	1	9.76667	0	1	0	0	1	1	1
GSM1523938	ACRG	0	0	1	5.76667	1	0.7	0	0	1	1	0	0	0
GSM1523939	ACRG	0	0	1	11.2333	1	7.93333	0	0	1	1	0	0	0
GSM1523940	ACRG	0	1	1	20.0333	1	13.8667	0	1	0	1	1	1	0
GSM1523941	ACRG	0	0	1	4.53333	1	0.6	0	0	1	1	1	1	1
GSM1523942	ACRG	0	1	0	70.2667	0	69.5667	0	1	0	1	1	1	0
GSM1523944	ACRG	0	1	0	69.6333	0	11.5	0	1	1	1	1	1	1
GSM1523945	ACRG	0	0	1	17.5333	1	15.2667	0	0	1	1	0	1	0
GSM1523946	ACRG	0	0	0	68.9333	0	3.7	0	1	0	1	0	1	1
GSM1523947	ACRG	0	1	0	68.4333	0	64.2333	1	1	0	0	1	0	1
GSM1523948	ACRG	0	0	1	27.4667	1	15.3333	0	0	1	1	0	1	0
GSM1523950	ACRG	0	0	0	68.2	0	58.8333	0	1	0	1	0	1	1
GSM1523952	ACRG	0	0	0	100.867	0	100.867	1	1	1	0	0	0	0
GSM1523953	ACRG	0	1	0	84.7667	0	84.7667	0	1	1	1	1	1	0
GSM1523954	ACRG	0	1	0	100.867	0	60.2333	0	1	1	0	0	1	0
GSM1523955	ACRG	0	0	1	34.3667	1	31.4	0	0	0	1	0	1	0
GSM1523956	ACRG	0	0	1	31.1333	0	19.0667	0	0	0	0	1	1	1
GSM1523957	ACRG	0	1	0	100.633	0	70.0333	0	0	1	0	0	0	1
GSM1523958	ACRG	0	1	0	100.233	0	97.2	0	0	1	0	0	1	1
GSM1523959	ACRG	0	1	1	17.4333	1	10.2	0	1	0	1	0	1	1
GSM1523960	ACRG	0	1	0	99	0	61.4	0	0	0	0	1	0	0
GSM1523961	ACRG	0	0	1	9.5	0	6.16667	1	1	0	0	0	1	1
GSM1523962	ACRG	0	1	1	20.1333	1	14.4667	0	0	1	1	0	1	0
GSM1523963	ACRG	0	0	1	45.7667	1	40.8333	0	1	1	0	1	0	0
GSM1523964	ACRG	0	0	0	98.5333	0	98.5333	1	0	0	0	0	1	1
GSM1523965	ACRG	0	1	1	11.4667	1	8.9	0	1	1	1	0	1	0
GSM1523966	ACRG	0	0	1	51.8	0	0.766667	0	0	1	1	0	1	1
GSM1523967	ACRG	0	1	0	98.4667	0	93.4667	0	0	1	1	0	1	0
GSM1523969	ACRG	0	1	1	17.9	1	12.1333	0	1	1	1	1	1	0
GSM1523970	ACRG	0	0	1	15.7	1	7.4	0	1	1	0	1	0	0
GSM1523971	ACRG	0	1	1	13.3	1	11.6667	0	0	1	1	0	0	0
GSM1523973	ACRG	0	1	0	87.2667	0	23.7667	0	1	1	1	0	1	0
GSM1523974	ACRG	0	0	0	98.2333	0	91.9333	0	0	0	0	0	1	1
GSM1523975	ACRG	0	1	1	7.2	1	1.9	0	1	1	1	1	1	0
GSM1523976	ACRG	0	0	1	56	1	24.5333	0	1	1	1	1	1	0
GSM1523977	ACRG	0	0	1	1	0	0.7	0	1	1	0	0	1	0
GSM1523978	ACRG	0	1	1	16.2333	1	13.0333	0	0	1	1	1	0	1
GSM1523979	ACRG	0	0	1	9.43333	1	3.36667	1	1	0	1	1	1	1
GSM1523980	ACRG	0	0	1	6.7	0	4.33333	0	0	1	1	1	0	0
GSM1523981	ACRG	0	1	0	97.2	0	77.0667	0	1	1	0	0	1	0
GSM1523983	ACRG	0	1	1	10.1	1	5.66667	1	0	1	1	0	1	1
GSM1523984	ACRG	0	0	0	96.9667	1000	21.8	0	1	1	0	0	1	0
GSM1523985	ACRG	0	0	1	77.5333	0	0.733333	0	0	0	1	1	1	1
GSM1523986	ACRG	0	1	0	86.8	1	73.7333	0	1	1	1	1	1	0
GSM1523987	ACRG	0	1	1	18.2667	1	13.1	0	0	1	1	0	0	0
GSM1523988	ACRG	0	0	1	14.8333	1	0.766667	0	1	1	1	1	1	0
GSM1523989	ACRG	0	1	0	86.7	0	64.9667	0	0	1	1	0	1	0
GSM1523990	ACRG	0	1	1	14.1667	1	5.73333	0	0	1	1	0	1	0
GSM1523991	ACRG	0	0	0	95.2	1000	12.1	0	1	0	0	0	0	0
GSM1523992	ACRG	0	0	1	20.1333	1	15.6333	0	1	1	1	1	0	0
GSM1523993	ACRG	0	1	1	68.1333	0	35.4667	0	1	0	1	1	1	1
GSM1523994	ACRG	0	1	0	86.3667	0	35.4	0	1	0	1	0	1	0
GSM1523995	ACRG	0	0	1	6.36667	0	6.06667	0	0	0	1	1	1	0
GSM1523996	ACRG	0	1	1	35.2	1	30	0	1	1	0	1	0	0
GSM1523997	ACRG	0	0	1	25.2	1	18.1667	0	1	0	1	1	0	1
GSM1523998	ACRG	0	0	1	21.2333	1	9.36667	0	1	0	1	0	1	1
GSM1524000	ACRG	0	0	0	93.8667	1000	2.1	1	1	1	1	1	0	0
GSM1524001	ACRG	0	1	0	93.6333	0	88.2	0	0	0	0	0	1	1
GSM1524002	ACRG	0	0	0	86.1333	0	5.06667	1	0	0	1	0	1	1
GSM1524003	ACRG	0	1	0	85.9333	0	82.4	0	1	0	1	0	0	1
GSM1524006	ACRG	0	1	1	26.2667	1	12.1333	0	0	1	1	0	0	0
GSM1524008	ACRG	0	1	1	10.8333	1	6.7	0	1	1	1	0	1	1
GSM1524009	ACRG	0	1	1	65	1	59.1667	0	0	1	1	0	0	0
GSM1524010	ACRG	0	0	1	19.7	1	18.5333	0	0	1	1	1	0	0
GSM1524011	ACRG	0	1	0	90.2	0	58.6333	0	1	0	0	0	0	0
GSM1524012	ACRG	0	1	0	85.2333	0	83.0333	0	1	1	1	0	1	1
GSM1524013	ACRG	0	1	0	89.9	0	70.2	0	0	0	0	0	1	1
GSM1524015	ACRG	0	1	1	24.8667	1	6.06667	0	1	0	1	0	1	0
GSM1524017	ACRG	0	1	0	85.0333	0	10.7	0	1	0	1	1	1	1
GSM1524018	ACRG	0	1	0	84.7667	0	73.2	0	1	0	1	0	1	1
GSM1524019	ACRG	0	1	1	8.33333	1	6.16667	0	0	1	1	1	1	0
GSM1524020	ACRG	0	1	0	84.3	0	61.1667	0	0	0	1	0	1	0
GSM1524021	ACRG	0	1	1	12.9333	0	11.9	0	0	1	1	0	0	0
GSM1524022	ACRG	0	0	1	8.03333	1	3.46667	0	0	1	1	1	0	0
GSM1524023	ACRG	0	0	0	83.8333	0	81.4333	0	1	0	1	1	0	1
GSM1524024	ACRG	0	1	1	89.4333	1	49.4667	0	1	1	1	0	1	0
GSM1524025	ACRG	0	0	1	81.8333	0	14.1	1	1	1	1	1	1	1
GSM1524026	ACRG	0	1	0	83.6	1	81.3667	0	0	1	1	0	0	0
GSM1524027	ACRG	0	1	1	59.7	0	57.7667	0	0	1	1	0	1	0
GSM1524028	ACRG	0	1	1	47.7	1	26.5667	0	0	1	1	1	1	0
GSM1524029	ACRG	0	1	1	31.1	1	21.7	0	0	1	1	0	0	0
GSM1524030	ACRG	0	1	1	31.3333	1	27.5333	0	0	1	1	0	0	0
GSM1524031	ACRG	0	1	0	82	1	14.1333	0	1	0	1	0	1	1
GSM1524032	ACRG	0	1	1	77.2	1	12.2	1	1	0	1	1	0	1
GSM1524034	ACRG	0	0	1	44.0667	1	18.1667	0	0	0	1	1	1	0
GSM1524035	ACRG	0	1	0	80.3	0	60.4333	0	0	1	1	0	0	0
GSM1524036	ACRG	0	1	0	79.9333	0	71	0	0	0	1	1	1	0
GSM1524037	ACRG	0	0	1	23.4333	1	18	0	1	0	1	1	1	0
GSM1524039	ACRG	0	1	1	12.0667	1	11.8	0	1	1	1	1	1	0
GSM1524040	ACRG	0	1	1	36.1667	1	18.3	0	1	1	1	0	0	1
GSM1524042	ACRG	0	0	1	10.8333	1	0.533333	0	0	1	1	0	0	1
GSM1524045	ACRG	0	1	0	89.1333	0	64.6	0	0	0	0	0	1	0
GSM1524046	ACRG	0	1	0	88.0333	0	87.5333	0	1	1	0	0	0	0
GSM1524047	ACRG	0	0	0	69.8667	0	33.9667	0	1	1	0	1	1	0
GSM1524048	ACRG	0	0	1	46.8	1	36.3	1	1	0	0	1	1	0
GSM1524049	ACRG	0	0	0	87.8	1000	0.5	0	0	0	0	0	1	0
GSM1524050	ACRG	0	0	1	57.1333	1	21.7333	0	1	0	0	1	1	0
GSM1524051	ACRG	0	1	0	87.2667	0	85.0333	0	1	1	0	0	0	1
GSM1524052	ACRG	0	0	1	13.1667	1	8.76667	0	1	1	0	1	1	0
GSM1524053	ACRG	0	1	0	86.9333	0	79.8333	0	0	0	0	0	1	1
GSM1524054	ACRG	0	1	0	86.5667	0	12.5667	1	1	0	0	1	1	1
GSM1524055	ACRG	0	1	1	37.9333	1	12.1333	0	1	0	0	0	1	0
GSM1524056	ACRG	0	0	1	14.1667	1	7.5	0	0	1	0	1	1	1
GSM1524057	ACRG	0	0	1	15.9333	1	14.9667	0	1	1	1	1	1	0
GSM1524058	ACRG	0	1	0	85.4667	0	85.4667	0	0	1	0	0	0	1
GSM1524059	ACRG	0	1	0	85.2	0	79.2333	0	1	1	0	0	1	0
GSM1524060	ACRG	0	1	0	84.8333	0	70.3	0	0	0	0	0	1	0
GSM1524061	ACRG	0	0	0	84.6	0	84.3333	1	1	0	0	1	1	1
GSM1524068	ACRG	0	0	0	92.8667	0	91.2333	1	0	0	0	1	0	1
GSM1524069	ACRG	0	0	1	85.6	1	0.3	1	1	0	0	0	1	1
GSM1524070	ACRG	0	1	0	91.6333	0	86.2	0	0	0	0	0	1	0
GSM1524071	ACRG	0	0	0	90.7667	0	85.8333	0	1	0	1	0	1	0
TCGA-BR-A4CS	TCGA	1	0	1	1.48	1	1.48	0	0	1	1	1	1	0
TCGA-HJ-7597	TCGA	1	0	1	26.45	1	26.12	1	0	1	0	1	0	1
TCGA-HU-A4H4	TCGA	1	1	0	23.82	0	23.82	1	1	1	0	0	0	1
TCGA-BR-8686	TCGA	1	0	1	20.86	1	19.1621	0	1	1	1	1	1	0
TCGA-BR-7901	TCGA	1	0	1	3.45	1	2.99	0	0	0	0	1	1	0
TCGA-D7-A6F2	TCGA	1	0	0	15.64	0	15.64	0	0	1	0	0	1	1
TCGA-VQ-A8P8	TCGA	1	0	0	30.95	0	30.95	0	0	0	0	1	0	0
TCGA-D7-A6EX	TCGA	1	0	0	11.3	0	11.3	0	1	1	1	1	0	0
TCGA-CD-5798	TCGA	1	1	0	13.4	0	13.4	0	1	0	0	1	1	0
TCGA-VQ-A8E2	TCGA	1	1	0	43.33	0	43.33	0	0	0	1	0	1	0
TCGA-CG-4444	TCGA	1	1	0	47.01	0	47.01	0	0	1	1	1	1	0
TCGA-BR-8682	TCGA	1	1	0	32.56	0	32.56	0	1	1	0	0	1	0
TCGA-F1-6177	TCGA	1	0	1	71.1278	1	25.2707	1	1	0	0	1	1	1
TCGA-D7-6822	TCGA	1	0	0	12.32	0	12.32	0	0	0	0	1	1	1
TCGA-BR-6563	TCGA	1	0	0	39.09	1	4.86	0	1	1	0	0	1	0
TCGA-HU-A4H5	TCGA	1	1	0	23.78	0	23.78	0	0	1	0	1	1	1
TCGA-VQ-A8P3	TCGA	1	1	0	37.19	0	37.19	0	0	0	1	1	1	0
TCGA-BR-6707	TCGA	1	0	1	19.88	1	13.99	0	0	1	0	1	1	1
TCGA-IN-8462	TCGA	1	0	0	18.79	1	8.87	0	0	0	0	1	1	0
TCGA-BR-6852	TCGA	1	0	0	44.91	0	44.91	1	0	1	0	0	0	1
TCGA-BR-8679	TCGA	1	0	0	35.9382	0	35.9382	0	0	0	0	0	0	0
TCGA-FP-A4BF	TCGA	1	0	1	5.52	1	5.22	0	0	1	1	1	1	1
TCGA-HU-A4H8	TCGA	1	1	0	14.06	1	11.63	1	1	0	0	1	1	1
TCGA-VQ-A8DT	TCGA	1	1	0	48.75	1	45.2	0	0	1	1	0	1	1
TCGA-BR-6565	TCGA	1	0	1	9.17	1	9.17	0	0	0	0	1	1	0
TCGA-D7-6522	TCGA	1	0	0	18.59	0	18.59	0	1	1	0	0	1	0
TCGA-BR-8058	TCGA	1	0	0	37.22	1	2.92	0	1	1	1	0	0	0
TCGA-CD-A486	TCGA	1	1	1	6.31	1	2.6	0	0	0	0	1	1	1
TCGA-BR-8369	TCGA	1	0	0	14.03	1	13.76	0	1	1	1	1	0	0
TCGA-B7-5818	TCGA	1	0	0	11.7	0	11.7	0	0	1	0	0	1	1
TCGA-CD-A487	TCGA	1	1	0	12.29	0	12.29	0	1	1	0	0	1	0
TCGA-BR-8366	TCGA	1	0	0	0.95	0	0.95	0	0	1	0	1	0	1
TCGA-CG-4436	TCGA	1	0	0	7.98	0	7.98	0	0	0	0	0	1	1
TCGA-HU-A4GF	TCGA	1	0	0	25.79	0	25.79	0	1	0	0	1	1	1
TCGA-HU-8238	TCGA	1	1	0	1.51	0	1.51	0	1	0	1	0	1	1
TCGA-BR-8484	TCGA	1	0	1	25.16	1	1.24961	0	0	0	1	0	1	1
TCGA-VQ-A91A	TCGA	1	1	0	39.42	1	4.24	0	0	0	1	1	1	0
TCGA-BR-4267	TCGA	1	0	1	6.18	1	0.208414	0	0	0	0	0	1	1
TCGA-BR-A4PF	TCGA	1	0	0	1.15	0	1.15	0	1	1	1	1	1	1
TCGA-HU-A4G2	TCGA	1	1	0	24.28	0	24.28	0	1	1	0	0	1	1
TCGA-BR-6452	TCGA	1	0	0	34.66	0	34.66	1	0	1	0	1	0	1
TCGA-HU-A4GD	TCGA	1	1	0	22.73	1	13.11	0	1	1	0	0	1	1
TCGA-FP-8209	TCGA	1	1	1	59.49	1	55.06	0	1	1	0	0	1	0
TCGA-3M-AB47	TCGA	1	1	1	46.2532	1	12.98	0	0	1	1	0	1	0
TCGA-VQ-AA6F	TCGA	1	1	0	54.07	1	17.94	0	0	0	0	0	1	1
TCGA-BR-6456	TCGA	1	0	1	17.28	1	3.56141	0	0	0	0	1	0	0
TCGA-D7-A6EZ	TCGA	1	0	1	20.3	1	0.870516	0	0	1	1	1	1	1
TCGA-BR-6453	TCGA	1	0	0	15.93	0	15.93	0	0	1	0	0	1	0
TCGA-HU-A4GY	TCGA	1	0	0	0.26	0	0.26	0	1	1	1	1	0	0
TCGA-HU-A4GP	TCGA	1	1	0	8.97	0	8.97	0	1	0	0	0	0	0
TCGA-CD-5813	TCGA	1	0	1	12.39	1	10.35	0	0	1	0	0	1	0
TCGA-BR-7723	TCGA	1	0	1	28.71	1	18.36	0	0	1	1	0	1	0
TCGA-D7-A4YU	TCGA	1	0	0	16.43	0	16.43	0	0	1	1	1	1	1
TCGA-BR-8364	TCGA	1	0	0	22.17	0	22.17	0	0	1	1	0	0	0
TCGA-BR-A4J7	TCGA	1	0	0	32.49	0	32.49	0	1	1	0	0	1	0
TCGA-VQ-AA6D	TCGA	1	1	0	17.12	0	17.12	1	1	0	1	0	0	1
TCGA-IN-A6RN	TCGA	1	0	0	19.51	0	19.51	0	0	0	0	1	0	0
TCGA-D7-6528	TCGA	1	0	0	15.21	0	15.21	0	0	0	0	1	0	1
TCGA-BR-A4J9	TCGA	1	0	0	0.46	0	0.46	0	1	1	0	0	1	0
TCGA-BR-8678	TCGA	1	0	0	24.77	0	24.77	0	0	0	0	1	1	1
TCGA-BR-7715	TCGA	1	0	0	33.61	0	33.61	0	0	0	0	1	1	0
TCGA-BR-7722	TCGA	1	0	1	15.31	1	11.2095	0	0	1	0	0	1	0
TCGA-VQ-AA6A	TCGA	1	1	0	38.9	0	38.9	0	0	0	1	0	1	0
TCGA-HU-A4GC	TCGA	1	0	0	3.25	0	3.25	0	1	1	1	1	1	0
TCGA-ZA-A8F6	TCGA	1	0	0	17.25	0	17.25	0	1	0	0	1	1	0
TCGA-BR-8081	TCGA	1	0	0	32.23	0	32.23	1	0	0	0	1	0	1
TCGA-D7-A6EY	TCGA	1	0	1	11.43	1	7.05307	1	1	1	1	1	0	1
TCGA-HU-A4GT	TCGA	1	1	0	6.5	0	6.5	1	1	1	0	1	0	1
TCGA-CD-8534	TCGA	1	0	0	12.06	1	6.6	0	1	1	0	0	1	0
TCGA-VQ-A8PE	TCGA	1	0	1	22.17	1	8.71	0	0	1	1	1	1	1
TCGA-HU-A4GJ	TCGA	1	1	0	21.35	1	17.97	0	1	1	1	0	0	0
TCGA-BR-A4CR	TCGA	1	0	1	1.09206	1	1.09206	0	0	1	1	1	0	0
TCGA-D7-A4Z0	TCGA	1	1	0	14.75	0	14.75	0	1	1	0	0	0	0
TCGA-D7-A74A	TCGA	1	0	0	19.94	0	19.94	0	0	0	1	0	0	1
TCGA-BR-8361	TCGA	1	0	0	31.08	0	31.08	1	0	1	1	1	0	1
TCGA-BR-8080	TCGA	1	0	1	9.59	1	6.04403	0	0	1	1	1	0	0
TCGA-D7-A6F0	TCGA	1	0	0	22.27	0	22.27	0	0	1	0	1	0	1
TCGA-BR-8591	TCGA	1	0	0	28.12	0	28.12	1	1	1	1	1	1	1
TCGA-VQ-A8PU	TCGA	1	1	1	27.33	1	17.3778	0	0	1	1	1	0	1
TCGA-MX-A5UJ	TCGA	1	0	0	19.71	0	19.71	1	1	1	1	1	0	0
TCGA-D7-8572	TCGA	1	0	0	16.79	0	16.79	0	0	0	0	0	1	0
TCGA-CG-4475	TCGA	1	0	0	22.96	0	22.96	0	0	1	0	1	1	0
TCGA-BR-7851	TCGA	1	0	1	35.9888	1	27.7815	1	0	1	0	1	1	0
TCGA-FP-7829	TCGA	1	1	0	19.51	0	19.51	0	0	0	0	1	1	0
TCGA-F1-6874	TCGA	1	0	0	14.45	0	14.45	1	0	1	0	1	1	1
TCGA-BR-7716	TCGA	1	0	0	39.75	0	39.75	0	0	0	0	0	0	1
TCGA-BR-8059	TCGA	1	0	1	14.42	1	14.42	1	0	1	1	1	1	0
TCGA-BR-A44U	TCGA	1	0	1	13.86	1	2.41827	0	1	1	1	1	1	0
TCGA-D7-6524	TCGA	1	0	0	17.84	1	17.84	0	1	1	0	0	1	0
TCGA-CD-8526	TCGA	1	1	0	12.52	0	12.52	0	0	1	1	1	0	0
TCGA-CG-5718	TCGA	1	0	1	35.97	1	35.97	0	0	0	0	1	0	1
TCGA-D7-8579	TCGA	1	1	0	20.89	0	20.89	0	1	0	0	1	0	0
TCGA-VQ-A91E	TCGA	1	1	0	21.81	0	21.81	1	1	1	1	1	0	1
TCGA-BR-6564	TCGA	1	0	1	26.08	1	19.2131	0	0	1	1	0	0	0
TCGA-BR-8368	TCGA	1	0	0	4.3	0	4.3	1	0	1	0	1	0	1
TCGA-CD-8535	TCGA	1	1	0	12.81	0	12.81	0	0	1	1	0	1	0
TCGA-BR-A4J6	TCGA	1	0	0	0.66	0	0.66	0	0	0	0	1	0	0
TCGA-BR-8382	TCGA	1	0	1	25.03	1	14.8404	1	1	1	1	1	0	1
TCGA-FP-7916	TCGA	1	0	1	14.06	1	11.6218	0	1	1	1	1	1	0
TCGA-VQ-A91K	TCGA	1	1	0	61.17	0	61.17	1	1	0	1	1	1	0
TCGA-CD-5799	TCGA	1	1	0	13.01	0	13.01	0	1	1	0	0	1	0
TCGA-BR-6705	TCGA	1	0	1	25.59	1	5.5481	0	0	1	1	1	0	0
TCGA-BR-8588	TCGA	1	0	0	12.78	0	12.78	0	0	1	0	0	0	0
TCGA-BR-8384	TCGA	1	0	0	3.71	0	3.71	0	1	1	1	1	1	0
TCGA-CD-A48C	TCGA	1	0	1	11.6	1	7.56	0	1	1	0	1	0	0
TCGA-CD-5804	TCGA	1	1	0	12.09	0	12.09	0	1	0	0	1	1	0
TCGA-IN-A6RL	TCGA	1	0	1	13.34	1	10.09	0	0	0	1	1	1	0
TCGA-VQ-A92D	TCGA	1	0	0	66.75	0	66.75	0	0	0	0	1	1	1
TCGA-BR-7707	TCGA	1	0	0	35.81	0	35.81	1	0	1	0	1	0	1
TCGA-KB-A93G	TCGA	1	0	0	20.14	0	20.14	0	0	0	0	1	1	0
TCGA-HU-8608	TCGA	1	1	0	21.06	1	9.1	0	0	1	1	1	1	1
TCGA-CD-8530	TCGA	1	1	0	12.39	0	12.39	0	0	1	0	0	1	0
TCGA-CD-5801	TCGA	1	0	1	13.17	1	10.2249	0	1	1	1	1	1	1
TCGA-CD-8528	TCGA	1	1	0	12.32	0	12.32	0	1	1	1	0	0	1
TCGA-F1-A448	TCGA	1	1	0	21.25	0	21.25	1	1	1	1	1	1	0
TCGA-CD-8525	TCGA	1	1	0	12.58	0	12.58	0	1	1	1	1	0	1
TCGA-HU-8602	TCGA	1	1	0	22.31	0	22.31	1	1	1	0	0	0	1
TCGA-CG-4466	TCGA	1	0	0	18.96	0	18.96	0	0	0	0	1	0	1
TCGA-CD-5803	TCGA	1	0	1	11.2	1	9.86	0	1	1	0	1	0	0
TCGA-HU-8249	TCGA	1	1	0	28.94	0	28.94	0	0	0	1	1	1	1
TCGA-D7-6818	TCGA	1	1	1	12.35	1	9.13	0	0	1	1	0	1	0
TCGA-KB-A6F7	TCGA	1	1	0	63.57	0	63.57	0	0	1	0	0	0	1
TCGA-HU-A4G3	TCGA	1	1	0	5.58	0	5.58	0	1	0	0	0	1	0
TCGA-BR-4253	TCGA	1	0	1	4.07	1	4.07	0	0	1	1	1	0	1
TCGA-BR-7704	TCGA	1	0	0	35.22	0	35.22	0	0	1	0	1	0	1
TCGA-BR-8589	TCGA	1	0	0	27.1	0	27.1	0	0	1	1	0	1	1
TCGA-3M-AB46	TCGA	1	1	0	57.98	0	57.98	0	0	0	0	1	1	1
TCGA-CD-8531	TCGA	1	1	0	12.58	0	12.58	0	0	1	1	1	0	1
TCGA-HU-A4G8	TCGA	1	1	0	22.67	0	22.67	1	1	1	0	1	0	1
TCGA-CD-8532	TCGA	1	0	1	11.63	1	9.26	0	0	0	0	0	1	1
TCGA-D7-6519	TCGA	1	1	0	20.53	1	14.09	0	0	1	0	0	0	0
TCGA-KB-A93H	TCGA	1	0	0	37.61	0	37.61	0	0	0	0	1	0	1
TCGA-HF-A5NB	TCGA	1	1	0	30.49	0	30.49	1	1	1	1	1	0	1
TCGA-FP-8210	TCGA	1	1	1	5.03	1	5.03	0	1	1	1	0	1	0
TCGA-HU-A4H0	TCGA	1	0	0	2.1	0	2.1	0	0	1	1	1	1	1
TCGA-SW-A7EA	TCGA	1	0	0	19.02	0	19.02	1	1	1	0	0	0	1
TCGA-BR-A4IV	TCGA	1	1	1	28.55	1	24.21	0	1	1	1	0	1	0
TCGA-BR-8676	TCGA	1	0	0	7.52	0	7.52	0	1	1	1	0	1	1
TCGA-RD-A8MW	TCGA	1	1	1	37.88	1	3.22	0	1	1	1	1	1	0
TCGA-BR-6803	TCGA	1	0	0	31.18	0	31.18	0	0	1	0	0	0	0
TCGA-D7-8573	TCGA	1	0	0	19.48	0	19.48	0	0	1	0	0	1	1
TCGA-HU-A4H3	TCGA	1	1	0	28.98	1	15.31	1	0	1	1	0	0	1
TCGA-HU-A4H6	TCGA	1	1	0	21.16	0	21.16	0	1	0	1	1	0	1
TCGA-BR-6802	TCGA	1	0	0	30.88	1	26.51	1	0	1	1	1	1	1
TCGA-F1-A72C	TCGA	1	1	0	11.37	1	11.27	0	1	0	0	1	1	1
TCGA-D7-6520	TCGA	1	0	0	18.82	1	1.51	0	1	1	1	0	1	0
TCGA-BR-8487	TCGA	1	0	0	1.12	0	1.12	1	1	1	0	0	0	1
TCGA-CD-8533	TCGA	1	0	0	15.37	1	7.42	0	1	1	0	0	1	0
TCGA-CG-4437	TCGA	1	0	0	8.05	0	8.05	0	0	0	0	1	1	1
TCGA-HU-A4GU	TCGA	1	0	0	6.57	0	6.57	1	1	1	0	1	1	1
TCGA-FP-8211	TCGA	1	1	0	13.57	0	13.57	0	0	0	0	0	1	1
TCGA-BR-8295	TCGA	1	0	1	2.2	1	2.2	0	0	1	0	0	0	0
TCGA-VQ-A94U	TCGA	1	1	0	26.91	0	26.91	0	1	1	0	1	1	0
TCGA-VQ-A91V	TCGA	1	1	0	42.61	1	38.9	0	0	0	1	0	1	1
TCGA-D7-6527	TCGA	1	1	1	10.25	1	2.46	0	0	0	0	0	1	0
TCGA-CD-A4MG	TCGA	1	0	1	6.57	1	2.43	1	0	1	0	1	1	0
TCGA-BR-6566	TCGA	1	0	0	32.75	0	32.75	1	0	1	0	0	0	1
TCGA-B7-A5TJ	TCGA	1	0	0	11.01	0	11.01	1	0	0	0	1	1	0
TCGA-D7-8576	TCGA	1	0	1	14.65	1	6.7	0	1	1	1	0	0	0
TCGA-BR-8485	TCGA	1	0	0	9.2	0	9.2	0	0	1	1	1	0	0
TCGA-D7-8578	TCGA	1	0	0	21.12	1	14.82	0	1	0	0	1	1	0
TCGA-HU-A4GX	TCGA	1	1	0	20.24	0	20.24	1	1	1	1	1	0	1
TCGA-VQ-A8P2	TCGA	1	1	0	38.11	0	38.11	1	0	0	1	1	1	1
TCGA-CD-5800	TCGA	1	0	0	13.14	0	13.14	0	1	0	0	0	0	0
TCGA-HU-8604	TCGA	1	1	0	22.8	0	22.8	0	1	0	0	1	0	1
TCGA-BR-8687	TCGA	1	0	1	8.21	1	8.21	0	0	1	1	1	0	0
TCGA-HU-A4GQ	TCGA	1	0	1	0.1	1	0.1	1	1	0	1	1	1	0
TCGA-BR-8365	TCGA	1	0	1	17.51	1	17.51	0	0	1	0	1	0	0
TCGA-HU-A4HB	TCGA	1	1	1	15.67	1	12.81	0	1	1	0	1	1	1
TCGA-CG-5723	TCGA	1	0	0	104.99	0	104.99	1	0	1	0	1	1	1
TCGA-BR-8677	TCGA	1	0	0	26.71	0	26.71	0	1	1	1	1	0	0
TCGA-BR-7197	TCGA	1	0	0	9.2	0	9.2	0	1	0	0	1	1	0
TCGA-CG-4477	TCGA	1	1	0	30.95	1	11.99	0	0	1	0	0	0	1
TCGA-BR-6801	TCGA	1	0	0	40.18	0	40.18	0	0	0	0	1	1	0
TCGA-BR-8286	TCGA	1	0	0	29.4	0	29.4	0	1	1	0	0	1	1
TCGA-D7-5578	TCGA	1	0	0	12.65	0	12.65	0	0	1	1	1	1	0
TCGA-VQ-A91S	TCGA	1	1	0	32.85	0	32.85	0	0	0	1	0	1	1
TCGA-MX-A663	TCGA	1	0	1	9.86	1	7.16	0	0	1	0	1	1	0
TCGA-FP-A9TM	TCGA	1	1	0	6.21	0	6.21	0	0	0	0	1	1	1
TCGA-VQ-AA6J	TCGA	1	0	0	27.53	0	27.53	0	0	1	1	1	1	1
TCGA-D7-A4YX	TCGA	1	0	0	36.4	0	36.4	0	0	1	0	0	1	1
TCGA-CD-8524	TCGA	1	0	0	12.75	1	2.27	0	1	1	0	0	0	0
TCGA-VQ-AA68	TCGA	1	1	0	43.63	0	43.63	0	0	0	1	0	0	1
TCGA-VQ-A8PB	TCGA	1	1	1	34.26	1	6.7794	1	1	0	0	1	0	1
TCGA-VQ-AA69	TCGA	1	1	0	28.38	0	28.38	0	0	0	1	0	1	1
TCGA-RD-A7C1	TCGA	1	0	1	16.66	1	14.39	0	0	1	0	1	1	1
TCGA-D7-8574	TCGA	1	0	0	17.18	0	17.18	0	1	1	1	1	1	0
TCGA-HU-A4H2	TCGA	1	0	0	12.94	0	12.94	0	1	0	1	0	0	1
TCGA-CD-A489	TCGA	1	0	1	11.3	1	9.1	0	1	1	0	0	1	0
TCGA-FP-8099	TCGA	1	0	0	17.05	0	17.05	0	0	0	0	1	1	1
TCGA-HF-7131	TCGA	1	1	0	48.4984	0	42.0383	0	0	0	0	1	0	1
TCGA-BR-8284	TCGA	1	0	1	8.05	1	8.05	1	1	1	1	1	0	0
TCGA-BR-4280	TCGA	1	0	1	6.6	1	6.6	1	1	0	1	1	0	1
TCGA-CD-8527	TCGA	1	1	1	7.16	1	5.22	0	1	0	0	1	0	0
TCGA-FP-7735	TCGA	1	0	1	3.48	1	3.48	0	0	0	0	1	1	0
TCGA-D7-8575	TCGA	1	0	1	18.2	1	14.03	0	0	1	1	1	1	0
TCGA-HF-7132	TCGA	1	1	0	77.23	0	77.23	1	1	0	0	1	1	0
TCGA-CD-A48A	TCGA	1	1	0	12.42	0	12.42	0	0	0	0	0	1	0
TCGA-BR-7958	TCGA	1	0	0	29.53	0	29.53	0	0	1	1	0	1	1
TCGA-CD-A4MH	TCGA	1	1	0	12.19	0	12.19	0	1	0	0	1	0	0
TCGA-D7-6815	TCGA	1	0	0	15.97	0	15.97	0	0	0	0	1	0	0
TCGA-BR-8060	TCGA	1	0	1	11.43	1	9.49202	0	0	1	0	1	0	0
TCGA-D7-A4YV	TCGA	1	0	1	5.91	1	4.73486	1	1	1	0	1	0	0
TCGA-BR-A452	TCGA	1	0	1	7.52	1	4.39302	0	1	1	1	0	1	0
TCGA-BR-8078	TCGA	1	0	0	29.57	0	29.57	1	0	1	0	1	0	1
TCGA-FP-A4BE	TCGA	1	1	0	11.07	0	11.07	1	0	1	0	0	1	1
TCGA-HF-7136	TCGA	1	1	0	41.3687	0	41.3687	0	0	0	1	0	1	0
TCGA-D7-A4YT	TCGA	1	0	0	14.26	0	14.26	0	0	0	1	0	1	1
TCGA-CD-A4MI	TCGA	1	0	1	11.76	1	8.9	1	1	0	1	0	1	0
TCGA-BR-A4IU	TCGA	1	1	0	27.53	0	27.53	0	1	1	1	0	0	0
TCGA-CD-8536	TCGA	1	1	0	12.42	0	12.42	1	0	1	0	1	1	1
TCGA-CD-A4MJ	TCGA	1	0	0	12.61	1	2.27	1	0	0	0	0	1	1
TCGA-HU-8243	TCGA	1	1	1	5.91	1	4.34	0	0	0	1	1	1	1
TCGA-EQ-A4SO	TCGA	1	1	0	16.23	0	16.23	0	1	0	1	1	1	1
TCGA-D7-6518	TCGA	1	0	0	19.12	0	19.12	0	0	1	1	1	1	0
TCGA-D7-6820	TCGA	1	0	0	11.3	0	11.3	0	0	0	0	0	1	1
TCGA-D7-A4YY	TCGA	1	1	0	13.76	0	13.76	1	1	1	1	0	1	1
TCGA-VQ-A91W	TCGA	1	1	0	60.81	0	60.81	0	0	0	1	0	1	1
TCGA-BR-4255	TCGA	1	0	1	4.07	1	4.07	0	1	1	1	1	0	0
TCGA-BR-A4QI	TCGA	1	0	1	21.42	1	12.58	0	1	1	0	1	0	1
TCGA-CG-4449	TCGA	1	0	0	19.05	1	11.04	0	1	0	0	1	1	0
TCGA-B7-5816	TCGA	1	0	0	26.68	0	26.68	1	0	1	0	0	0	1
TCGA-BR-A4IY	TCGA	1	1	0	12.88	0	12.88	0	1	1	0	0	1	1
TCGA-D7-6817	TCGA	1	1	0	12.78	0	12.78	0	0	1	1	0	1	1
TCGA-BR-A4J2	TCGA	1	1	0	14.16	0	14.16	0	1	1	0	1	1	0
TCGA-HU-A4GN	TCGA	1	1	0	29.96	1	5.52	1	1	0	0	0	1	1
TCGA-BR-8363	TCGA	1	0	1	0.26	1	0.26	1	1	1	0	1	0	1
TCGA-BR-A4PE	TCGA	1	0	0	20.4	0	20.4	0	0	0	0	1	0	1
TCGA-BR-A4PD	TCGA	1	0	0	20.63	0	20.63	0	0	1	0	1	0	1
TCGA-VQ-AA6B	TCGA	1	1	0	32.92	0	32.92	0	0	0	1	0	1	0
T16101231075	AHJU	1	1	1	12	1	8	0	0	1	1	1	1	1
T16101231037	AHJU	1	1	0	60	0	60	0	1	1	1	0	0	0
T16101231107	AHJU	1	0	1	32	1	20	0	0	1	0	0	1	1
T16101231071	AHJU	1	0	1	16	1	3	0	1	1	1	1	1	0
T16101231101	AHJU	1	0	0	57	0	57	0	0	0	0	1	1	0
T16090527597	AHJU	1	0	1	37	1	6	0	0	0	1	1	1	0
T16090527619	AHJU	1	1	0	46	0	46	0	0	0	0	0	1	0
T16101231035	AHJU	1	1	0	37	0	37	0	0	0	0	1	0	1
T16101231025	AHJU	1	1	0	40	1	29	0	1	1	0	1	1	0
T16101231069	AHJU	1	1	0	34	0	34	0	1	0	0	1	1	1
T16101231007	AHJU	1	0	0	60	0	60	0	0	1	0	0	1	1
T16090527635	AHJU	1	1	0	45	0	45	1	1	1	1	1	0	0
T16101230989	AHJU	1	0	1	3	1	1	0	0	0	1	1	1	1
T16101231009	AHJU	1	1	0	60	0	60	0	0	0	0	1	1	0
T16101231109	AHJU	1	0	0	54	0	54	1	1	0	0	1	1	1
T16090527637	AHJU	1	0	0	45	0	45	1	0	0	0	1	0	1
T16101231083	AHJU	1	1	1	34	1	8	0	0	1	1	1	0	1
T16101231081	AHJU	1	0	1	5	1	2	0	1	1	1	1	1	1
T16101230997	AHJU	1	1	0	43	0	43	1	0	0	0	1	0	0
T16101231111	AHJU	1	1	0	48	1	24	0	0	1	0	0	1	1
T16101231165	AHJU	1	0	0	20	0	20	1	1	1	0	1	1	1
T16090527599	AHJU	1	0	0	46	0	46	0	0	1	1	1	1	1
T16101231027	AHJU	1	0	1	46	1	2	0	0	1	1	0	0	0
T16101231105	AHJU	1	1	0	48	0	48	0	0	0	1	1	1	0
T16090527633	AHJU	1	1	0	45	0	45	0	0	1	0	0	0	0
T16090527587	AHJU	1	1	0	46	0	46	0	0	1	1	0	0	0
T16090527623	AHJU	1	0	0	45	0	45	1	0	0	1	1	1	1
T16101231003	AHJU	1	0	0	42	0	42	0	0	1	0	1	1	1
T16101230999	AHJU	1	1	0	42	0	42	0	1	1	0	0	0	0
T16101231059	AHJU	1	0	0	35	0	35	0	0	0	0	0	1	0
T16101231033	AHJU	1	1	1	40	1	28	0	0	0	1	0	0	0
T16101231103	AHJU	1	0	1	12	1	5	0	0	1	0	0	1	1
T16101231053	AHJU	1	1	0	36	0	36	0	1	1	1	0	0	0
T16101231139	AHJU	1	1	0	22	0	22	0	1	0	1	1	0	1
GSM1523727	ACRG	1	1	0	88.7333	0	3.96667	1	0	0	0	1	1	1
GSM1523728	ACRG	1	0	0	88.2333	0	4.03333	1	0	1	0	1	0	1
GSM1523729	ACRG	1	1	0	88.2333	0	74.9667	0	1	1	0	0	0	0
GSM1523744	ACRG	1	1	0	105.7	0	89.7667	1	1	1	0	1	1	1
GSM1523745	ACRG	1	1	0	105.533	0	84.6	0	1	1	1	1	1	0
GSM1523746	ACRG	1	1	1	25.5	1	5.76667	0	1	0	0	0	1	0
GSM1523747	ACRG	1	1	1	8.7	1	6.36667	0	1	1	1	0	1	1
GSM1523748	ACRG	1	0	0	104.933	0	81.3667	0	1	1	1	1	0	0
GSM1523765	ACRG	1	0	1	14.2	1	9.6	0	0	0	1	0	0	1
GSM1523768	ACRG	1	1	1	24.2333	1	9.4	0	0	0	1	0	1	0
GSM1523769	ACRG	1	0	1	13.7333	1	9.8	0	1	1	1	1	0	0
GSM1523770	ACRG	1	1	1	22.0667	0	12.2333	1	0	1	0	0	1	1
GSM1523773	ACRG	1	0	1	4.33333	1	2.8	0	0	1	1	1	0	0
GSM1523774	ACRG	1	1	0	97.7	0	67.0667	0	1	0	1	0	1	0
GSM1523775	ACRG	1	0	0	97.6	0	95.2333	1	1	1	0	1	0	1
GSM1523776	ACRG	1	1	0	97.4667	0	97.2	1	1	1	0	0	1	1
GSM1523777	ACRG	1	1	0	92.9333	0	62.2	0	1	0	1	0	1	0
GSM1523778	ACRG	1	1	0	92.6333	0	11.7	0	0	1	1	0	0	0
GSM1523779	ACRG	1	0	0	92.6	0	74.2	1	1	1	1	1	0	1
GSM1523780	ACRG	1	0	1	16.4	1	2.63333	1	1	0	1	1	0	1
GSM1523781	ACRG	1	0	1	2.93333	0	2.23333	0	1	0	1	0	0	0
GSM1523782	ACRG	1	0	1	4.4	1	0.4	0	1	1	1	0	1	1
GSM1523783	ACRG	1	1	0	91.9333	0	89.1	0	0	1	1	0	0	0
GSM1523784	ACRG	1	1	0	91.3	0	84.3	0	0	1	1	0	0	0
GSM1523785	ACRG	1	0	1	11.7667	0	8.9	1	1	1	0	0	0	1
GSM1523787	ACRG	1	1	0	89.6333	0	84.4333	0	0	0	1	0	0	1
GSM1523790	ACRG	1	1	0	80.9333	1	57.2667	1	0	0	0	0	1	1
GSM1523791	ACRG	1	0	0	81.1333	0	58.7	1	1	0	0	0	1	1
GSM1523792	ACRG	1	1	0	80.8	0	59.8333	0	1	0	0	0	1	1
GSM1523793	ACRG	1	0	0	80.7333	0	12.5667	0	0	1	0	1	0	0
GSM1523794	ACRG	1	0	1	27	1	0.633333	1	0	1	1	1	1	1
GSM1523795	ACRG	1	1	0	80.0667	0	49.0667	0	1	0	0	1	1	0
GSM1523796	ACRG	1	1	1	57.6333	1	49.8667	0	0	0	1	0	1	0
GSM1523797	ACRG	1	1	1	28.2667	1	24.5	1	1	0	1	0	1	1
GSM1523798	ACRG	1	0	1	61.8333	0	28.0667	0	0	1	0	1	1	1
GSM1523799	ACRG	1	0	0	77.5	0	3.1	0	0	1	0	1	1	1
GSM1523800	ACRG	1	1	0	76.9333	0	48.6667	1	0	0	1	1	1	1
GSM1523801	ACRG	1	1	0	76.9333	0	60.6333	1	1	0	0	1	1	1
GSM1523802	ACRG	1	0	0	76.7667	0	1.2	0	1	1	0	1	0	1
GSM1523803	ACRG	1	0	1	7.06667	0	0.633333	0	0	1	1	1	0	1
GSM1523804	ACRG	1	1	0	76.7	0	60.0667	0	1	1	1	0	0	0
GSM1523805	ACRG	1	0	1	4.46667	0	2.96667	1	0	1	1	1	0	0
GSM1523806	ACRG	1	0	1	12.7	1	0.533333	0	0	0	1	1	1	0
GSM1523807	ACRG	1	1	0	73.7333	0	71.6667	0	1	0	0	1	0	0
GSM1523808	ACRG	1	1	0	73.5	0	72.5	1	1	1	1	0	1	0
GSM1523809	ACRG	1	0	0	73.4333	0	11.5333	0	1	0	0	1	1	1
GSM1523810	ACRG	1	0	0	73.0667	1	0.733333	1	1	1	0	1	1	1
GSM1523811	ACRG	1	0	0	72.8667	0	4.8	1	1	1	0	1	0	1
GSM1523812	ACRG	1	1	0	72.8333	0	59	0	0	1	1	0	1	1
GSM1523813	ACRG	1	1	0	72.8333	0	59.3667	1	1	1	1	1	1	0
GSM1523814	ACRG	1	1	0	72.7333	0	59.4667	0	0	1	0	1	1	1
GSM1523815	ACRG	1	0	1	25.1667	1	18.7667	0	1	1	1	0	1	0
GSM1523816	ACRG	1	1	0	72.0667	0	36.5333	0	0	0	0	1	1	1
GSM1523817	ACRG	1	0	1	6.23333	1	5.83333	0	0	1	1	1	1	0
GSM1523818	ACRG	1	0	1	9.83333	1	7.86667	0	0	1	1	1	0	1
GSM1523819	ACRG	1	0	1	10.1	0	8.1	0	0	0	1	1	0	0
GSM1523820	ACRG	1	0	1	23.7	1	0.766667	0	0	0	1	0	1	1
GSM1523821	ACRG	1	1	0	71.1	0	63.8333	1	0	0	1	0	1	1
GSM1523822	ACRG	1	1	0	70.9667	0	59.7	1	1	0	0	1	1	1
GSM1523823	ACRG	1	1	0	70.9	0	59.2	1	1	0	1	0	0	1
GSM1523824	ACRG	1	1	0	70.6667	0	70.2667	0	0	0	0	0	1	1
GSM1523825	ACRG	1	0	1	4	1	2.83333	1	1	1	1	1	1	0
GSM1523826	ACRG	1	0	1	2.7	0	1.83333	0	1	1	1	1	1	0
GSM1523827	ACRG	1	1	0	70.0333	0	69.5333	0	0	1	1	0	0	0
GSM1523828	ACRG	1	0	1	5.86667	1	1.36667	1	1	0	1	1	1	0
GSM1523829	ACRG	1	0	0	69.8333	0	47.4333	0	1	0	0	1	1	0
GSM1523830	ACRG	1	1	1	53.4333	1	32.4333	1	1	0	0	0	1	1
GSM1523832	ACRG	1	1	1	17.6667	1	6.7	0	0	1	1	0	1	0
GSM1523833	ACRG	1	1	1	8.86667	1	8.03333	1	1	1	1	1	1	1
GSM1523834	ACRG	1	1	1	44.5667	1	18.2	0	0	1	1	1	0	0
GSM1523835	ACRG	1	1	0	69.3	0	59.0333	0	0	0	0	0	1	0
GSM1523836	ACRG	1	1	0	69.2333	0	59.9667	0	0	0	1	0	1	1
GSM1523837	ACRG	1	0	1	26.8333	1	3	0	0	0	0	1	1	0
GSM1523838	ACRG	1	0	1	10.3333	0	9.7	1	1	0	1	1	1	1
GSM1523839	ACRG	1	1	0	69.1333	0	68.2	0	0	1	1	0	1	0
GSM1523840	ACRG	1	0	1	22.8333	1	5.66667	0	0	1	0	1	1	0
GSM1523841	ACRG	1	1	1	42.0667	1	17.2667	0	0	1	0	1	1	1
GSM1523842	ACRG	1	0	1	48.7333	0	46.2	0	1	1	0	1	1	0
GSM1523844	ACRG	1	1	0	68.9	1	34.6667	0	1	1	1	0	1	0
GSM1523845	ACRG	1	1	1	9.66667	0	6.1	0	1	1	1	1	0	1
GSM1523846	ACRG	1	1	0	68.3667	0	43.8	0	0	1	1	0	1	0
GSM1523847	ACRG	1	1	0	68.1333	0	58.8	1	1	1	0	0	0	1
GSM1523848	ACRG	1	1	0	68.1333	0	49.0333	0	0	1	1	1	1	1
GSM1523849	ACRG	1	0	1	28.0333	1	0.533333	0	1	0	1	1	1	0
GSM1523850	ACRG	1	1	1	36.4	1	10.0333	0	0	1	1	0	1	0
GSM1523851	ACRG	1	0	0	67.2333	0	9.16667	1	1	0	0	1	0	1
GSM1523852	ACRG	1	1	1	31	0	27.8	0	1	0	1	0	1	1
GSM1523853	ACRG	1	1	0	66.7333	0	1.83333	0	1	0	0	1	1	0
GSM1523854	ACRG	1	0	0	66.7333	0	58.8667	0	1	1	0	1	1	1
GSM1523855	ACRG	1	1	1	21.9333	1	12.1333	0	0	0	1	1	1	0
GSM1523856	ACRG	1	0	0	66.2	0	65.4667	1	1	1	0	0	0	1
GSM1523857	ACRG	1	1	1	14.4333	1	5.9	0	1	0	1	1	0	0
GSM1523858	ACRG	1	0	1	17.1	1	5.93333	0	0	1	0	0	0	0
GSM1523859	ACRG	1	1	0	53.1333	0	50.0333	0	0	0	0	1	1	0
GSM1523860	ACRG	1	0	1	42.2	1	0.733333	1	1	1	0	1	1	1
GSM1523861	ACRG	1	1	0	64.8	0	59.3667	0	0	0	0	0	1	1
GSM1523862	ACRG	1	1	1	21	1	11.3333	0	0	1	1	0	1	0
GSM1523863	ACRG	1	1	0	64.5667	0	59.8333	1	1	1	0	0	0	1
GSM1523864	ACRG	1	1	0	63.9667	0	60.2	1	0	0	0	0	1	1
GSM1523865	ACRG	1	0	0	63.7	1	24.8	0	0	0	0	1	1	1
GSM1523867	ACRG	1	0	1	33.2667	1	9.7	1	1	0	1	0	1	1
GSM1523868	ACRG	1	1	0	63.2667	1	3.3	1	1	1	1	0	1	1
GSM1523869	ACRG	1	1	0	62.5333	0	14.1	0	0	1	0	1	0	1
GSM1523870	ACRG	1	1	0	62.4667	0	59.1667	1	1	0	0	1	1	1
GSM1523871	ACRG	1	1	0	62.3667	0	21.7667	1	1	0	0	1	0	1
GSM1523874	ACRG	1	0	0	62.1	0	59.8333	0	1	0	0	1	0	1
GSM1523875	ACRG	1	1	1	8.46667	1	6.23333	0	0	0	0	1	1	1
GSM1523876	ACRG	1	0	0	61.9	0	58.7	1	1	0	0	1	1	1
GSM1523877	ACRG	1	0	1	13.1	1	4.13333	0	0	0	1	1	1	0
GSM1523878	ACRG	1	1	0	61.8667	0	59.7	0	0	0	0	0	1	1
GSM1523879	ACRG	1	0	0	61.1667	0	0.666667	0	0	0	1	0	1	0
GSM1523880	ACRG	1	1	0	60.9667	0	54.9667	1	0	1	0	0	0	1
GSM1523881	ACRG	1	1	1	14.9	1	13.7333	0	0	0	1	1	1	1
GSM1523882	ACRG	1	1	0	60.7	0	59.7	0	0	1	1	0	1	1
GSM1523883	ACRG	1	1	1	39.5333	1	30.0333	0	1	1	0	1	1	1
GSM1523884	ACRG	1	0	0	60.4333	0	3.06667	0	0	1	1	0	1	0
GSM1523885	ACRG	1	0	0	60.2333	0	59.9667	1	1	1	0	0	0	1
GSM1523886	ACRG	1	1	1	5.6	1	3.96667	0	0	1	1	0	1	0
GSM1523887	ACRG	1	1	0	60.2	0	59.4333	0	1	1	0	0	1	1
GSM1523888	ACRG	1	1	0	59.9	0	59.8333	1	1	1	0	0	1	1
GSM1523889	ACRG	1	0	0	59.6667	0	55.3	1	0	0	0	1	1	1
GSM1523890	ACRG	1	1	0	59.5667	1	57.2	0	0	1	1	0	0	0
GSM1523891	ACRG	1	0	0	59.5667	0	48.6333	0	1	1	0	0	0	0
GSM1523892	ACRG	1	1	0	59.4667	0	47.5	0	1	0	0	0	1	1
GSM1523893	ACRG	1	1	1	20.1	1	3.96667	0	0	0	0	1	1	0
GSM1523894	ACRG	1	0	1	35.7667	1	18.6333	0	0	0	0	0	1	1
GSM1523895	ACRG	1	1	0	59.0333	0	49.0333	0	1	0	0	1	1	1
GSM1523896	ACRG	1	1	1	28.0333	1	18.3	0	0	0	0	0	1	1
GSM1523897	ACRG	1	0	0	58.8667	0	57.5	0	1	0	0	1	0	1
GSM1523898	ACRG	1	0	0	58.8333	0	49.5667	0	1	0	0	0	1	1
GSM1523899	ACRG	1	1	0	58.0667	0	57.1	0	0	0	0	0	0	1
GSM1523901	ACRG	1	0	0	57.4667	0	53.5667	1	1	1	0	1	0	1
GSM1523903	ACRG	1	0	1	39.8	1	38.4333	1	0	0	1	0	1	0
GSM1523904	ACRG	1	1	0	55.3667	1	42.3667	0	0	0	1	0	1	1
GSM1523905	ACRG	1	1	0	55.3	0	44.4	0	1	1	0	1	1	0
GSM1523906	ACRG	1	1	0	55.3	0	46.0333	0	0	1	0	0	1	1
GSM1523908	ACRG	1	1	0	55.0667	0	48.9667	0	0	1	1	0	0	1
GSM1523909	ACRG	1	1	0	54.5333	0	49.3333	1	1	1	0	1	1	1
GSM1523910	ACRG	1	1	0	54.3333	0	48.5	1	1	1	1	0	1	1
GSM1523911	ACRG	1	1	1	21.8333	1	6.96667	1	1	0	1	1	0	1
GSM1523918	ACRG	1	0	1	28.1333	1	25.9	0	1	1	1	0	1	0
GSM1523919	ACRG	1	1	0	84.1	0	78.2	0	0	1	1	0	1	0
GSM1523920	ACRG	1	0	1	9.33333	1	3.23333	0	0	0	0	0	1	0
GSM1523921	ACRG	1	1	0	83.3	0	61	1	1	1	0	0	1	1
GSM1523922	ACRG	1	1	1	23.6	1	16.5667	0	0	0	0	1	1	1
GSM1523923	ACRG	1	1	1	26.4	1	11.7	0	0	1	0	0	1	1
GSM1523924	ACRG	1	1	0	82.2	0	73.5333	0	0	1	0	0	1	0
GSM1523925	ACRG	1	0	1	6.3	1	4.36667	0	1	1	0	0	0	0
GSM1523926	ACRG	1	1	0	69.0333	0	61.1333	0	0	0	0	1	1	1
GSM1523927	ACRG	1	1	0	80.7667	0	80.7667	0	0	1	0	0	1	0
GSM1523928	ACRG	1	1	1	54.1333	0	17.9333	0	0	0	0	1	1	1
GSM1523929	ACRG	1	1	0	88.3333	0	60.2333	1	1	1	1	1	0	1
GSM1523930	ACRG	1	1	0	78.5333	0	61.1667	0	1	0	0	0	1	0
GSM1523931	ACRG	1	1	0	77.6	0	71.9333	0	1	1	0	0	0	1
GSM1523932	ACRG	1	0	1	12.6667	1	0.8	0	1	0	0	1	0	1
GSM1523933	ACRG	1	0	0	75.2667	0	69.5333	1	1	1	0	1	1	1
GSM1523934	ACRG	1	1	1	12.8	1	11.6333	0	0	0	1	1	1	0
GSM1523935	ACRG	1	1	0	87.4	0	85.2667	0	1	1	0	0	1	0
GSM1523936	ACRG	1	1	1	17.5667	1	10.8333	0	1	1	0	1	1	0
GSM1523937	ACRG	1	0	1	19.6667	1	9.76667	0	1	0	0	1	1	1
GSM1523938	ACRG	1	0	1	5.76667	1	0.7	0	0	1	1	0	0	0
GSM1523939	ACRG	1	0	1	11.2333	1	7.93333	0	0	1	1	0	0	0
GSM1523940	ACRG	1	1	1	20.0333	1	13.8667	0	1	0	1	1	1	0
GSM1523941	ACRG	1	0	1	4.53333	1	0.6	0	0	1	1	1	1	1
GSM1523942	ACRG	1	1	0	70.2667	0	69.5667	0	1	0	1	1	1	0
GSM1523944	ACRG	1	1	0	69.6333	0	11.5	0	1	1	1	1	1	1
GSM1523945	ACRG	1	0	1	17.5333	1	15.2667	0	0	1	1	0	1	0
GSM1523946	ACRG	1	0	0	68.9333	0	3.7	0	1	0	1	0	1	1
GSM1523947	ACRG	1	1	0	68.4333	0	64.2333	1	1	0	0	1	0	1
GSM1523948	ACRG	1	0	1	27.4667	1	15.3333	0	0	1	1	0	1	0
GSM1523950	ACRG	1	0	0	68.2	0	58.8333	0	1	0	1	0	1	1
GSM1523952	ACRG	1	0	0	100.867	0	100.867	1	1	1	0	0	0	0
GSM1523953	ACRG	1	1	0	84.7667	0	84.7667	0	1	1	1	1	1	0
GSM1523954	ACRG	1	1	0	100.867	0	60.2333	0	1	1	0	0	1	0
GSM1523955	ACRG	1	0	1	34.3667	1	31.4	0	0	0	1	0	1	0
GSM1523956	ACRG	1	0	1	31.1333	0	19.0667	0	0	0	0	1	1	1
GSM1523957	ACRG	1	1	0	100.633	0	70.0333	0	0	1	0	0	0	1
GSM1523958	ACRG	1	1	0	100.233	0	97.2	0	0	1	0	0	1	1
GSM1523959	ACRG	1	1	1	17.4333	1	10.2	0	1	0	1	0	1	1
GSM1523960	ACRG	1	1	0	99	0	61.4	0	0	0	0	1	0	0
GSM1523961	ACRG	1	0	1	9.5	0	6.16667	1	1	0	0	0	1	1
GSM1523962	ACRG	1	1	1	20.1333	1	14.4667	0	0	1	1	0	1	0
GSM1523963	ACRG	1	0	1	45.7667	1	40.8333	0	1	1	0	1	0	0
GSM1523964	ACRG	1	0	0	98.5333	0	98.5333	1	0	0	0	0	1	1
GSM1523965	ACRG	1	1	1	11.4667	1	8.9	0	1	1	1	0	1	0
GSM1523966	ACRG	1	0	1	51.8	0	0.766667	0	0	1	1	0	1	1
GSM1523967	ACRG	1	1	0	98.4667	0	93.4667	0	0	1	1	0	1	0
GSM1523969	ACRG	1	1	1	17.9	1	12.1333	0	1	1	1	1	1	0
GSM1523970	ACRG	1	0	1	15.7	1	7.4	0	1	1	0	1	0	0
GSM1523971	ACRG	1	1	1	13.3	1	11.6667	0	0	1	1	0	0	0
GSM1523973	ACRG	1	1	0	87.2667	0	23.7667	0	1	1	1	0	1	0
GSM1523974	ACRG	1	0	0	98.2333	0	91.9333	0	0	0	0	0	1	1
GSM1523975	ACRG	1	1	1	7.2	1	1.9	0	1	1	1	1	1	0
GSM1523976	ACRG	1	0	1	56	1	24.5333	0	1	1	1	1	1	0
GSM1523977	ACRG	1	0	1	1	0	0.7	0	1	1	0	0	1	0
GSM1523978	ACRG	1	1	1	16.2333	1	13.0333	0	0	1	1	1	0	1
GSM1523979	ACRG	1	0	1	9.43333	1	3.36667	1	1	0	1	1	1	1
GSM1523980	ACRG	1	0	1	6.7	0	4.33333	0	0	1	1	1	0	0
GSM1523981	ACRG	1	1	0	97.2	0	77.0667	0	1	1	0	0	1	0
GSM1523983	ACRG	1	1	1	10.1	1	5.66667	1	0	1	1	0	1	1
GSM1523984	ACRG	1	0	0	96.9667	0	21.8	0	1	1	0	0	1	0
GSM1523985	ACRG	1	0	1	77.5333	0	0.733333	0	0	0	1	1	1	1
GSM1523986	ACRG	1	1	0	86.8	1	73.7333	0	1	1	1	1	1	0
GSM1523987	ACRG	1	1	1	18.2667	1	13.1	0	0	1	1	0	0	0
GSM1523988	ACRG	1	0	1	14.8333	1	0.766667	0	1	1	1	1	1	0
GSM1523989	ACRG	1	1	0	86.7	0	64.9667	0	0	1	1	0	1	0
GSM1523990	ACRG	1	1	1	14.1667	1	5.73333	0	0	1	1	0	1	0
GSM1523991	ACRG	1	0	0	95.2	0	12.1	0	1	0	0	0	0	0
GSM1523992	ACRG	1	0	1	20.1333	1	15.6333	0	1	1	1	1	0	0
GSM1523993	ACRG	1	1	1	68.1333	0	35.4667	0	1	0	1	1	1	1
GSM1523994	ACRG	1	1	0	86.3667	0	35.4	0	1	0	1	0	1	0
GSM1523995	ACRG	1	0	1	6.36667	0	6.06667	0	0	0	1	1	1	0
GSM1523996	ACRG	1	1	1	35.2	1	30	0	1	1	0	1	0	0
GSM1523997	ACRG	1	0	1	25.2	1	18.1667	0	1	0	1	1	0	1
GSM1523998	ACRG	1	0	1	21.2333	1	9.36667	0	1	0	1	0	1	1
GSM1524000	ACRG	1	0	0	93.8667	0	2.1	1	1	1	1	1	0	0
GSM1524001	ACRG	1	1	0	93.6333	0	88.2	0	0	0	0	0	1	1
GSM1524002	ACRG	1	0	0	86.1333	0	5.06667	1	0	0	1	0	1	1
GSM1524003	ACRG	1	1	0	85.9333	0	82.4	0	1	0	1	0	0	1
GSM1524006	ACRG	1	1	1	26.2667	1	12.1333	0	0	1	1	0	0	0
GSM1524008	ACRG	1	1	1	10.8333	1	6.7	0	1	1	1	0	1	1
GSM1524009	ACRG	1	1	1	65	1	59.1667	0	0	1	1	0	0	0
GSM1524010	ACRG	1	0	1	19.7	1	18.5333	0	0	1	1	1	0	0
GSM1524011	ACRG	1	1	0	90.2	0	58.6333	0	1	0	0	0	0	0
GSM1524012	ACRG	1	1	0	85.2333	0	83.0333	0	1	1	1	0	1	1
GSM1524013	ACRG	1	1	0	89.9	0	70.2	0	0	0	0	0	1	1
GSM1524015	ACRG	1	1	1	24.8667	1	6.06667	0	1	0	1	0	1	0
GSM1524017	ACRG	1	1	0	85.0333	0	10.7	0	1	0	1	1	1	1
GSM1524018	ACRG	1	1	0	84.7667	0	73.2	0	1	0	1	0	1	1
GSM1524019	ACRG	1	1	1	8.33333	1	6.16667	0	0	1	1	1	1	0
GSM1524020	ACRG	1	1	0	84.3	0	61.1667	0	0	0	1	0	1	0
GSM1524021	ACRG	1	1	1	12.9333	0	11.9	0	0	1	1	0	0	0
GSM1524022	ACRG	1	0	1	8.03333	1	3.46667	0	0	1	1	1	0	0
GSM1524023	ACRG	1	0	0	83.8333	0	81.4333	0	1	0	1	1	0	1
GSM1524024	ACRG	1	1	1	89.4333	1	49.4667	0	1	1	1	0	1	0
GSM1524025	ACRG	1	0	1	81.8333	0	14.1	1	1	1	1	1	1	1
GSM1524026	ACRG	1	1	0	83.6	1	81.3667	0	0	1	1	0	0	0
GSM1524027	ACRG	1	1	1	59.7	0	57.7667	0	0	1	1	0	1	0
GSM1524028	ACRG	1	1	1	47.7	1	26.5667	0	0	1	1	1	1	0
GSM1524029	ACRG	1	1	1	31.1	1	21.7	0	0	1	1	0	0	0
GSM1524030	ACRG	1	1	1	31.3333	1	27.5333	0	0	1	1	0	0	0
GSM1524031	ACRG	1	1	0	82	1	14.1333	0	1	0	1	0	1	1
GSM1524032	ACRG	1	1	1	77.2	1	12.2	1	1	0	1	1	0	1
GSM1524034	ACRG	1	0	1	44.0667	1	18.1667	0	0	0	1	1	1	0
GSM1524035	ACRG	1	1	0	80.3	0	60.4333	0	0	1	1	0	0	0
GSM1524036	ACRG	1	1	0	79.9333	0	71	0	0	0	1	1	1	0
GSM1524037	ACRG	1	0	1	23.4333	1	18	0	1	0	1	1	1	0
GSM1524039	ACRG	1	1	1	12.0667	1	11.8	0	1	1	1	1	1	0
GSM1524040	ACRG	1	1	1	36.1667	1	18.3	0	1	1	1	0	0	1
GSM1524042	ACRG	1	0	1	10.8333	1	0.533333	0	0	1	1	0	0	1
GSM1524045	ACRG	1	1	0	89.1333	0	64.6	0	0	0	0	0	1	0
GSM1524046	ACRG	1	1	0	88.0333	0	87.5333	0	1	1	0	0	0	0
GSM1524047	ACRG	1	0	0	69.8667	0	33.9667	0	1	1	0	1	1	0
GSM1524048	ACRG	1	0	1	46.8	1	36.3	1	1	0	0	1	1	0
GSM1524049	ACRG	1	0	0	87.8	0	0.5	0	0	0	0	0	1	0
GSM1524050	ACRG	1	0	1	57.1333	1	21.7333	0	1	0	0	1	1	0
GSM1524051	ACRG	1	1	0	87.2667	0	85.0333	0	1	1	0	0	0	1
GSM1524052	ACRG	1	0	1	13.1667	1	8.76667	0	1	1	0	1	1	0
GSM1524053	ACRG	1	1	0	86.9333	0	79.8333	0	0	0	0	0	1	1
GSM1524054	ACRG	1	1	0	86.5667	0	12.5667	1	1	0	0	1	1	1
GSM1524055	ACRG	1	1	1	37.9333	1	12.1333	0	1	0	0	0	1	0
GSM1524056	ACRG	1	0	1	14.1667	1	7.5	0	0	1	0	1	1	1
GSM1524057	ACRG	1	0	1	15.9333	1	14.9667	0	1	1	1	1	1	0
GSM1524058	ACRG	1	1	0	85.4667	0	85.4667	0	0	1	0	0	0	1
GSM1524059	ACRG	1	1	0	85.2	0	79.2333	0	1	1	0	0	1	0
GSM1524060	ACRG	1	1	0	84.8333	0	70.3	0	0	0	0	0	1	0
GSM1524061	ACRG	1	0	0	84.6	0	84.3333	1	1	0	0	1	1	1
GSM1524068	ACRG	1	0	0	92.8667	0	91.2333	1	0	0	0	1	0	1
GSM1524069	ACRG	1	0	1	85.6	1	0.3	1	1	0	0	0	1	1
GSM1524070	ACRG	1	1	0	91.6333	0	86.2	0	0	0	0	0	1	0
GSM1524071	ACRG	1	0	0	90.7667	0	85.8333	0	1	0	1	0	1	0
TCGA-BR-A4CS	TCGA	2	0	1	1.48	1	1.48	0	0	1	1	1	1	0
TCGA-HJ-7597	TCGA	2	0	1	26.45	1	26.12	1	0	1	0	1	0	1
TCGA-HU-A4H4	TCGA	2	1	0	23.82	0	23.82	1	1	1	0	0	0	1
TCGA-BR-8686	TCGA	2	0	1	20.86	1	12.9672	0	1	1	1	1	1	0
TCGA-BR-7901	TCGA	2	0	1	3.45	1	2.99	0	0	0	0	1	1	0
TCGA-D7-A6F2	TCGA	2	0	0	15.64	0	15.64	0	0	1	0	0	1	1
TCGA-VQ-A8P8	TCGA	2	0	0	30.95	0	30.95	0	0	0	0	1	0	0
TCGA-D7-A6EX	TCGA	2	0	0	11.3	0	11.3	0	1	1	1	1	0	0
TCGA-CD-5798	TCGA	2	1	0	13.4	0	13.4	0	1	0	0	1	1	0
TCGA-VQ-A8E2	TCGA	2	1	0	43.33	0	43.33	0	0	0	1	0	1	0
TCGA-CG-4444	TCGA	2	1	0	47.01	0	47.01	0	0	1	1	1	1	0
TCGA-BR-8682	TCGA	2	1	0	32.56	0	32.56	0	1	1	0	0	1	0
TCGA-F1-6177	TCGA	2	0	1	65.2317	1	26.03	1	1	0	0	1	1	1
TCGA-D7-6822	TCGA	2	0	0	12.32	0	12.32	0	0	0	0	1	1	1
TCGA-BR-6563	TCGA	2	0	0	39.09	1	4.86	0	1	1	0	0	1	0
TCGA-HU-A4H5	TCGA	2	1	0	23.78	0	23.78	0	0	0	0	1	1	1
TCGA-VQ-A8P3	TCGA	2	1	0	37.19	0	37.19	0	0	0	1	1	1	0
TCGA-BR-6707	TCGA	2	0	1	19.88	1	13.99	0	0	1	0	1	1	1
TCGA-IN-8462	TCGA	2	0	0	18.79	1	8.87	0	0	0	0	1	1	0
TCGA-BR-6852	TCGA	2	0	0	44.91	0	44.91	1	0	1	0	0	0	1
TCGA-BR-8679	TCGA	2	0	0	16.503	0	16.503	0	0	0	0	0	0	0
TCGA-FP-A4BF	TCGA	2	0	1	5.52	1	5.22	0	0	1	1	1	1	1
TCGA-HU-A4H8	TCGA	2	1	0	14.06	1	11.63	1	1	0	0	1	1	1
TCGA-VQ-A8DT	TCGA	2	1	0	48.75	1	45.2	0	0	1	1	0	1	1
TCGA-BR-6565	TCGA	2	0	1	9.17	1	1.19325	0	0	0	0	1	1	0
TCGA-D7-6522	TCGA	2	0	0	18.59	0	18.59	0	1	1	0	0	1	0
TCGA-BR-8058	TCGA	2	0	0	37.22	1	2.92	0	1	1	1	0	0	0
TCGA-CD-A486	TCGA	2	1	1	6.31	1	2.6	0	0	0	0	1	1	1
TCGA-BR-8369	TCGA	2	0	0	14.03	1	13.76	0	1	1	1	1	0	0
TCGA-B7-5818	TCGA	2	0	0	11.7	0	11.7	0	0	1	0	0	1	1
TCGA-CD-A487	TCGA	2	1	0	12.29	0	12.29	0	1	1	0	0	1	0
TCGA-BR-8366	TCGA	2	0	0	0.95	0	0.95	0	0	1	0	1	0	1
TCGA-CG-4436	TCGA	2	0	0	7.98	0	7.98	0	0	0	0	0	1	1
TCGA-HU-A4GF	TCGA	2	0	0	25.79	0	25.79	0	1	0	0	1	1	1
TCGA-HU-8238	TCGA	2	1	0	1.51	0	1.51	0	1	0	1	0	1	1
TCGA-BR-8484	TCGA	2	0	1	25.16	1	10.7971	0	0	0	1	0	1	1
TCGA-VQ-A91A	TCGA	2	1	0	39.42	1	4.24	0	0	0	1	1	1	0
TCGA-BR-4267	TCGA	2	0	1	6.18	1	6.18	0	0	0	0	0	1	1
TCGA-BR-A4PF	TCGA	2	0	0	1.15	0	1.15	0	1	1	1	1	1	1
TCGA-HU-A4G2	TCGA	2	1	0	24.28	0	24.28	0	1	1	0	0	1	1
TCGA-BR-6452	TCGA	2	0	0	34.66	0	34.66	1	0	1	0	1	0	1
TCGA-HU-A4GD	TCGA	2	1	0	22.73	1	13.11	0	1	1	0	0	1	1
TCGA-FP-8209	TCGA	2	1	1	59.49	1	55.06	0	1	1	0	0	1	0
TCGA-3M-AB47	TCGA	2	1	1	38.1618	1	12.98	0	1	1	1	0	1	0
TCGA-VQ-AA6F	TCGA	2	1	0	54.07	1	17.94	0	0	0	0	0	1	1
TCGA-BR-6456	TCGA	2	0	1	17.28	1	7.29158	0	0	0	0	1	0	0
TCGA-D7-A6EZ	TCGA	2	0	1	20.3	1	4.89415	0	0	1	1	1	1	1
TCGA-BR-6453	TCGA	2	0	0	15.93	0	15.93	0	0	1	0	0	1	0
TCGA-HU-A4GY	TCGA	2	0	0	0.26	0	0.26	0	1	1	1	1	0	0
TCGA-HU-A4GP	TCGA	2	1	0	8.97	0	8.97	0	1	0	0	0	0	0
TCGA-CD-5813	TCGA	2	0	1	12.39	1	10.35	0	0	1	0	0	1	0
TCGA-BR-7723	TCGA	2	0	1	28.71	1	18.36	0	0	1	1	0	1	0
TCGA-D7-A4YU	TCGA	2	0	0	16.43	0	16.43	0	0	1	1	1	1	1
TCGA-BR-8364	TCGA	2	0	0	22.17	0	22.17	0	0	1	1	0	0	0
TCGA-BR-A4J7	TCGA	2	0	0	32.49	0	32.49	0	1	1	0	0	1	0
TCGA-VQ-AA6D	TCGA	2	1	0	17.12	0	17.12	1	1	0	1	0	0	1
TCGA-IN-A6RN	TCGA	2	0	0	19.51	0	19.51	0	0	0	0	1	0	0
TCGA-D7-6528	TCGA	2	0	0	15.21	0	15.21	0	0	0	0	1	0	1
TCGA-BR-A4J9	TCGA	2	0	0	0.46	0	0.46	0	1	1	0	0	1	0
TCGA-BR-8678	TCGA	2	0	0	24.77	0	24.77	0	0	0	0	1	1	1
TCGA-BR-7715	TCGA	2	0	0	33.61	0	33.61	0	0	0	0	1	1	0
TCGA-BR-7722	TCGA	2	0	1	15.31	1	15.31	0	0	1	0	0	1	0
TCGA-VQ-AA6A	TCGA	2	1	0	38.9	0	38.9	0	0	0	1	0	1	0
TCGA-HU-A4GC	TCGA	2	0	0	3.25	0	3.25	0	1	1	1	1	1	0
TCGA-ZA-A8F6	TCGA	2	0	0	17.25	0	17.25	0	1	0	0	1	1	0
TCGA-BR-8081	TCGA	2	0	0	32.23	0	32.23	1	0	0	0	1	0	1
TCGA-D7-A6EY	TCGA	2	0	1	11.43	1	0.203431	1	1	1	1	1	0	1
TCGA-HU-A4GT	TCGA	2	1	0	6.5	0	6.5	1	1	1	0	1	0	1
TCGA-CD-8534	TCGA	2	0	0	12.06	1	6.6	0	1	1	0	0	1	0
TCGA-VQ-A8PE	TCGA	2	0	1	22.17	1	8.71	0	0	1	1	1	1	1
TCGA-HU-A4GJ	TCGA	2	1	0	21.35	1	17.97	0	1	1	1	0	0	0
TCGA-BR-A4CR	TCGA	2	0	0	40.7256	0	7.81716	0	0	1	1	1	0	0
TCGA-D7-A4Z0	TCGA	2	1	0	14.75	0	14.75	0	1	1	0	0	0	0
TCGA-D7-A74A	TCGA	2	0	0	19.94	0	19.94	0	0	0	1	0	0	1
TCGA-BR-8361	TCGA	2	0	0	31.08	0	31.08	1	0	1	1	1	0	1
TCGA-BR-8080	TCGA	2	0	1	9.59	1	9.59	0	0	1	1	1	0	0
TCGA-D7-A6F0	TCGA	2	0	0	22.27	0	22.27	0	0	1	0	1	0	1
TCGA-BR-8591	TCGA	2	0	0	28.12	0	28.12	1	1	1	1	1	1	1
TCGA-VQ-A8PU	TCGA	2	1	1	27.33	1	10.6469	0	0	1	1	1	0	1
TCGA-MX-A5UJ	TCGA	2	0	0	19.71	0	19.71	1	1	1	1	1	0	0
TCGA-D7-8572	TCGA	2	0	0	16.79	0	16.79	0	0	0	0	0	1	0
TCGA-CG-4475	TCGA	2	0	0	22.96	0	22.96	0	1	1	0	1	1	0
TCGA-BR-7851	TCGA	2	0	1	12.5073	1	8.47276	1	0	1	0	1	1	0
TCGA-FP-7829	TCGA	2	1	0	19.51	0	19.51	0	0	0	0	1	1	0
TCGA-F1-6874	TCGA	2	0	0	14.45	0	14.45	1	0	1	0	1	1	1
TCGA-BR-7716	TCGA	2	0	0	39.75	0	39.75	0	0	0	0	0	0	1
TCGA-BR-8059	TCGA	2	0	1	14.42	1	14.42	1	0	1	1	1	1	0
TCGA-BR-A44U	TCGA	2	0	1	13.86	1	13.86	0	1	1	1	1	1	0
TCGA-D7-6524	TCGA	2	0	0	17.84	1	17.84	0	1	1	0	0	1	0
TCGA-CD-8526	TCGA	2	1	0	12.52	0	12.52	0	0	1	1	1	0	0
TCGA-CG-5718	TCGA	2	0	1	35.97	1	24.2518	0	0	0	0	1	0	1
TCGA-D7-8579	TCGA	2	1	0	20.89	0	20.89	0	1	0	0	1	0	0
TCGA-VQ-A91E	TCGA	2	1	0	21.81	0	21.81	1	1	1	1	1	0	1
TCGA-BR-6564	TCGA	2	0	1	26.08	1	6.37344	0	0	1	1	0	0	0
TCGA-BR-8368	TCGA	2	0	0	4.3	0	4.3	1	0	1	0	1	0	1
TCGA-CD-8535	TCGA	2	1	0	12.81	0	12.81	0	0	1	1	0	1	0
TCGA-BR-A4J6	TCGA	2	0	0	0.66	0	0.66	0	0	0	0	1	0	0
TCGA-BR-8382	TCGA	2	0	1	25.03	1	19.2885	1	1	1	1	1	0	1
TCGA-FP-7916	TCGA	2	0	1	14.06	1	6.15687	0	1	1	1	1	1	0
TCGA-VQ-A91K	TCGA	2	1	0	61.17	0	61.17	1	1	0	1	1	1	0
TCGA-CD-5799	TCGA	2	1	0	13.01	0	13.01	0	1	1	0	0	1	0
TCGA-BR-6705	TCGA	2	0	1	25.59	1	18.2171	0	0	1	1	1	0	0
TCGA-BR-8588	TCGA	2	0	0	12.78	0	12.78	0	0	1	0	0	0	0
TCGA-BR-8384	TCGA	2	0	0	3.71	0	3.71	0	1	1	1	1	1	0
TCGA-CD-A48C	TCGA	2	0	1	11.6	1	7.56	0	1	1	0	1	0	0
TCGA-CD-5804	TCGA	2	1	0	12.09	0	12.09	0	1	0	0	1	1	0
TCGA-IN-A6RL	TCGA	2	0	1	13.34	1	10.09	0	0	0	1	1	1	0
TCGA-VQ-A92D	TCGA	2	0	0	66.75	0	66.75	0	0	0	0	1	1	1
TCGA-BR-7707	TCGA	2	0	0	35.81	0	35.81	1	0	1	0	1	0	1
TCGA-KB-A93G	TCGA	2	0	0	20.14	0	20.14	0	0	0	0	1	1	0
TCGA-HU-8608	TCGA	2	1	0	21.06	1	9.1	0	0	1	1	1	1	1
TCGA-CD-8530	TCGA	2	1	0	12.39	0	12.39	0	0	1	0	0	1	0
TCGA-CD-5801	TCGA	2	0	1	13.17	1	10.3363	0	1	1	1	1	1	1
TCGA-CD-8528	TCGA	2	1	0	12.32	0	12.32	0	1	1	1	0	0	1
TCGA-F1-A448	TCGA	2	1	0	21.25	0	21.25	1	1	1	1	1	1	0
TCGA-CD-8525	TCGA	2	1	0	12.58	0	12.58	0	1	1	1	1	0	1
TCGA-HU-8602	TCGA	2	1	0	22.31	0	22.31	1	1	1	0	0	0	1
TCGA-CG-4466	TCGA	2	0	0	18.96	0	18.96	0	0	0	0	1	0	1
TCGA-CD-5803	TCGA	2	0	1	11.2	1	9.86	0	1	1	0	1	0	0
TCGA-HU-8249	TCGA	2	1	0	28.94	0	28.94	0	0	0	1	1	1	1
TCGA-D7-6818	TCGA	2	1	1	12.35	1	9.13	0	0	1	1	0	1	0
TCGA-KB-A6F7	TCGA	2	1	0	63.57	0	63.57	0	0	1	0	0	0	1
TCGA-HU-A4G3	TCGA	2	1	0	5.58	0	5.58	0	1	0	0	0	1	0
TCGA-BR-4253	TCGA	2	0	1	4.07	1	2.69127	0	0	1	1	1	0	1
TCGA-BR-7704	TCGA	2	0	0	35.22	0	35.22	0	0	1	0	1	0	1
TCGA-BR-8589	TCGA	2	0	0	27.1	0	27.1	0	0	1	1	0	1	1
TCGA-3M-AB46	TCGA	2	1	0	57.98	0	57.98	0	0	0	0	1	1	1
TCGA-CD-8531	TCGA	2	1	0	12.58	0	12.58	0	0	1	1	1	0	1
TCGA-HU-A4G8	TCGA	2	1	0	22.67	0	22.67	1	1	1	0	1	0	1
TCGA-CD-8532	TCGA	2	0	1	11.63	1	9.26	0	0	0	0	0	1	1
TCGA-D7-6519	TCGA	2	1	0	20.53	1	14.09	0	0	1	0	0	0	0
TCGA-KB-A93H	TCGA	2	0	0	37.61	0	37.61	0	0	0	0	1	0	1
TCGA-HF-A5NB	TCGA	2	1	0	30.49	0	30.49	1	1	1	1	1	0	1
TCGA-FP-8210	TCGA	2	1	1	5.03	1	5.03	0	1	1	1	0	1	0
TCGA-HU-A4H0	TCGA	2	0	0	2.1	0	2.1	0	0	1	1	1	1	1
TCGA-SW-A7EA	TCGA	2	0	0	19.02	0	19.02	1	1	1	0	0	0	1
TCGA-BR-A4IV	TCGA	2	1	1	28.55	1	24.21	0	1	1	1	0	1	0
TCGA-BR-8676	TCGA	2	0	0	7.52	0	7.52	0	1	1	1	0	1	1
TCGA-RD-A8MW	TCGA	2	1	1	37.88	1	3.22	0	1	1	1	1	1	0
TCGA-BR-6803	TCGA	2	0	0	31.18	0	31.18	0	0	1	0	0	0	0
TCGA-D7-8573	TCGA	2	0	0	19.48	0	19.48	0	0	1	0	0	1	1
TCGA-HU-A4H3	TCGA	2	1	0	28.98	1	15.31	1	0	1	1	0	0	1
TCGA-HU-A4H6	TCGA	2	1	0	21.16	0	21.16	0	1	0	1	1	0	1
TCGA-BR-6802	TCGA	2	0	0	30.88	1	26.51	1	0	1	1	1	1	1
TCGA-F1-A72C	TCGA	2	1	0	11.37	1	11.27	0	1	0	0	1	1	1
TCGA-D7-6520	TCGA	2	0	0	18.82	1	1.51	0	1	1	1	0	1	0
TCGA-BR-8487	TCGA	2	0	0	1.12	0	1.12	1	1	1	0	0	0	1
TCGA-CD-8533	TCGA	2	0	0	15.37	1	7.42	0	1	1	0	0	1	0
TCGA-CG-4437	TCGA	2	0	0	8.05	0	8.05	0	0	0	0	1	1	1
TCGA-HU-A4GU	TCGA	2	0	0	6.57	0	6.57	1	1	1	0	1	1	1
TCGA-FP-8211	TCGA	2	1	0	13.57	0	13.57	0	0	0	0	0	1	1
TCGA-BR-8295	TCGA	2	0	1	2.2	1	1.26466	0	0	1	0	0	0	0
TCGA-VQ-A94U	TCGA	2	1	0	26.91	0	26.91	0	1	1	0	1	1	0
TCGA-VQ-A91V	TCGA	2	1	0	42.61	1	38.9	0	0	0	1	0	1	1
TCGA-D7-6527	TCGA	2	1	1	10.25	1	2.46	0	0	0	0	0	1	0
TCGA-CD-A4MG	TCGA	2	0	1	6.57	1	2.43	1	0	1	0	1	1	0
TCGA-BR-6566	TCGA	2	0	0	32.75	0	32.75	1	0	1	0	0	0	1
TCGA-B7-A5TJ	TCGA	2	0	0	11.01	0	11.01	1	0	0	0	1	1	0
TCGA-D7-8576	TCGA	2	0	1	14.65	1	6.7	0	1	1	1	0	0	0
TCGA-BR-8485	TCGA	2	0	0	9.2	0	9.2	0	0	1	1	1	0	0
TCGA-D7-8578	TCGA	2	0	0	21.12	1	14.82	0	1	0	0	1	1	0
TCGA-HU-A4GX	TCGA	2	1	0	20.24	0	20.24	1	1	1	1	1	0	1
TCGA-VQ-A8P2	TCGA	2	1	0	38.11	0	38.11	1	0	0	1	1	1	1
TCGA-CD-5800	TCGA	2	0	0	13.14	0	13.14	0	1	0	0	0	0	0
TCGA-HU-8604	TCGA	2	1	0	22.8	0	22.8	0	1	0	0	1	0	1
TCGA-BR-8687	TCGA	2	0	1	8.21	1	8.21	0	0	1	1	1	0	0
TCGA-HU-A4GQ	TCGA	2	0	1	0.1	1	0.1	1	1	0	1	1	1	0
TCGA-BR-8365	TCGA	2	0	1	17.51	1	4.49961	0	0	1	0	1	0	0
TCGA-HU-A4HB	TCGA	2	1	1	15.67	1	12.81	0	1	1	0	1	1	1
TCGA-CG-5723	TCGA	2	0	0	104.99	0	104.99	1	0	1	0	1	1	1
TCGA-BR-8677	TCGA	2	0	0	26.71	0	26.71	0	1	1	1	1	0	0
TCGA-BR-7197	TCGA	2	0	0	9.2	0	9.2	0	1	0	0	1	1	0
TCGA-CG-4477	TCGA	2	1	0	30.95	1	11.99	0	0	1	0	0	0	1
TCGA-BR-6801	TCGA	2	0	0	40.18	0	40.18	0	0	0	0	1	1	0
TCGA-BR-8286	TCGA	2	0	0	29.4	0	29.4	0	1	1	0	0	1	1
TCGA-D7-5578	TCGA	2	0	0	12.65	0	12.65	0	0	1	1	1	1	0
TCGA-VQ-A91S	TCGA	2	1	0	32.85	0	32.85	0	0	1	1	0	1	1
TCGA-MX-A663	TCGA	2	0	1	9.86	1	7.16	0	0	1	0	1	1	0
TCGA-FP-A9TM	TCGA	2	1	0	6.21	0	6.21	0	0	0	0	1	1	1
TCGA-VQ-AA6J	TCGA	2	0	0	27.53	0	27.53	0	0	1	1	1	1	1
TCGA-D7-A4YX	TCGA	2	0	0	36.4	0	36.4	0	0	1	0	0	1	1
TCGA-CD-8524	TCGA	2	0	0	12.75	1	2.27	0	1	1	0	0	0	0
TCGA-VQ-AA68	TCGA	2	1	0	43.63	0	43.63	0	0	0	1	0	0	1
TCGA-VQ-A8PB	TCGA	2	1	1	34.26	1	14.3345	1	1	0	0	1	0	1
TCGA-VQ-AA69	TCGA	2	1	0	28.38	0	28.38	0	0	0	1	0	1	1
TCGA-RD-A7C1	TCGA	2	0	1	16.66	1	14.39	0	0	1	0	1	1	1
TCGA-D7-8574	TCGA	2	0	0	17.18	0	17.18	0	1	1	1	1	1	0
TCGA-HU-A4H2	TCGA	2	0	0	12.94	0	12.94	0	1	0	1	0	0	1
TCGA-CD-A489	TCGA	2	0	1	11.3	1	9.1	0	1	1	0	0	1	0
TCGA-FP-8099	TCGA	2	0	0	17.05	0	17.05	0	0	0	0	1	1	1
TCGA-HF-7131	TCGA	2	1	0	97.8451	0	52.4241	0	0	0	0	1	0	1
TCGA-BR-8284	TCGA	2	0	1	8.05	1	7.49748	1	1	1	1	1	0	0
TCGA-BR-4280	TCGA	2	0	1	6.6	1	6.6	1	0	0	1	1	0	1
TCGA-CD-8527	TCGA	2	1	1	7.16	1	5.22	0	1	0	0	1	0	0
TCGA-FP-7735	TCGA	2	0	1	3.48	1	3.48	0	0	0	0	1	1	0
TCGA-D7-8575	TCGA	2	0	1	18.2	1	14.03	0	0	1	1	1	1	0
TCGA-HF-7132	TCGA	2	1	0	77.23	0	77.23	1	1	0	0	1	1	0
TCGA-CD-A48A	TCGA	2	1	0	12.42	0	12.42	0	0	0	0	0	1	0
TCGA-BR-7958	TCGA	2	0	0	29.53	0	29.53	0	0	1	1	0	1	1
TCGA-CD-A4MH	TCGA	2	1	0	12.19	0	12.19	0	1	0	0	1	0	0
TCGA-D7-6815	TCGA	2	0	0	15.97	0	15.97	0	0	0	0	1	0	0
TCGA-BR-8060	TCGA	2	0	1	11.43	1	7.68327	0	0	1	0	1	0	0
TCGA-D7-A4YV	TCGA	2	0	1	5.91	1	5.91	1	1	1	0	1	0	0
TCGA-BR-A452	TCGA	2	0	1	7.52	1	1.34092	0	1	1	1	0	1	0
TCGA-BR-8078	TCGA	2	0	0	29.57	0	29.57	1	0	1	0	1	0	1
TCGA-FP-A4BE	TCGA	2	1	0	11.07	0	11.07	1	0	1	0	0	1	1
TCGA-HF-7136	TCGA	2	1	0	63.3293	0	35.287	0	0	0	1	0	1	0
TCGA-D7-A4YT	TCGA	2	0	0	14.26	0	14.26	0	0	0	1	0	1	1
TCGA-CD-A4MI	TCGA	2	0	1	11.76	1	8.9	1	1	0	1	0	1	0
TCGA-BR-A4IU	TCGA	2	1	0	27.53	0	27.53	0	1	1	1	0	0	0
TCGA-CD-8536	TCGA	2	1	0	12.42	0	12.42	1	0	1	0	1	1	1
TCGA-CD-A4MJ	TCGA	2	0	0	12.61	1	2.27	1	0	0	0	0	1	1
TCGA-HU-8243	TCGA	2	1	1	5.91	1	4.34	0	0	0	1	1	1	1
TCGA-EQ-A4SO	TCGA	2	1	0	16.23	0	16.23	0	1	0	1	1	1	1
TCGA-D7-6518	TCGA	2	0	0	19.12	0	19.12	0	0	1	1	1	1	0
TCGA-D7-6820	TCGA	2	0	0	11.3	0	11.3	0	0	0	0	0	1	1
TCGA-D7-A4YY	TCGA	2	1	0	13.76	0	13.76	1	1	1	1	0	1	1
TCGA-VQ-A91W	TCGA	2	1	0	60.81	0	60.81	0	0	0	1	0	1	1
TCGA-BR-4255	TCGA	2	0	1	4.07	1	4.07	0	1	1	1	1	0	0
TCGA-BR-A4QI	TCGA	2	0	1	21.42	1	12.58	0	1	1	0	1	0	1
TCGA-CG-4449	TCGA	2	0	0	19.05	1	11.04	0	1	0	0	1	1	0
TCGA-B7-5816	TCGA	2	0	0	26.68	0	26.68	1	0	1	0	0	0	1
TCGA-BR-A4IY	TCGA	2	1	0	12.88	0	12.88	0	1	1	0	0	1	1
TCGA-D7-6817	TCGA	2	1	0	12.78	0	12.78	0	0	1	1	0	1	1
TCGA-BR-A4J2	TCGA	2	1	0	14.16	0	14.16	0	1	1	0	1	1	0
TCGA-HU-A4GN	TCGA	2	1	0	29.96	1	5.52	1	1	0	0	0	1	1
TCGA-BR-8363	TCGA	2	0	1	0.26	1	0.26	1	1	1	0	1	0	1
TCGA-BR-A4PE	TCGA	2	0	0	20.4	0	20.4	0	0	0	0	1	0	1
TCGA-BR-A4PD	TCGA	2	0	0	20.63	0	20.63	0	0	1	0	1	0	1
TCGA-VQ-AA6B	TCGA	2	1	0	32.92	0	32.92	0	0	0	1	0	1	0
T16101231075	AHJU	2	1	1	12	1	8	0	0	1	1	1	1	1
T16101231037	AHJU	2	1	0	60	0	60	0	1	1	1	0	0	0
T16101231107	AHJU	2	0	1	32	1	20	0	0	1	0	0	1	1
T16101231071	AHJU	2	0	1	16	1	3	0	1	1	1	1	1	0
T16101231101	AHJU	2	0	0	57	0	57	0	0	0	0	1	1	0
T16090527597	AHJU	2	0	1	37	1	6	0	0	0	1	1	1	0
T16090527619	AHJU	2	1	0	46	0	46	0	0	0	0	0	1	0
T16101231035	AHJU	2	1	0	37	0	37	0	0	0	0	1	0	1
T16101231025	AHJU	2	1	0	40	1	29	0	1	1	0	1	1	0
T16101231069	AHJU	2	1	0	34	0	34	0	1	0	0	1	1	1
T16101231007	AHJU	2	0	0	60	0	60	0	0	1	0	0	1	1
T16090527635	AHJU	2	1	0	45	0	45	1	1	1	1	1	0	0
T16101230989	AHJU	2	0	1	3	1	1	0	0	0	1	1	1	1
T16101231009	AHJU	2	1	0	60	0	60	0	0	0	0	1	1	0
T16101231109	AHJU	2	0	0	54	0	54	1	1	0	0	1	1	1
T16090527637	AHJU	2	0	0	45	0	45	1	0	0	0	1	0	1
T16101231083	AHJU	2	1	1	34	1	8	0	0	1	1	1	0	1
T16101231081	AHJU	2	0	1	5	1	2	0	1	1	1	1	1	1
T16101230997	AHJU	2	1	0	43	0	43	1	0	0	0	1	0	0
T16101231111	AHJU	2	1	0	48	1	24	0	0	1	0	0	1	1
T16101231165	AHJU	2	0	0	20	0	20	1	1	1	0	1	1	1
T16090527599	AHJU	2	0	0	46	0	46	0	0	1	1	1	1	1
T16101231027	AHJU	2	0	1	46	1	2	0	0	1	1	0	0	0
T16101231105	AHJU	2	1	0	48	0	48	0	0	0	1	1	1	0
T16090527633	AHJU	2	1	0	45	0	45	0	0	1	0	0	0	0
T16090527587	AHJU	2	1	0	46	0	46	0	0	1	1	0	0	0
T16090527623	AHJU	2	0	0	45	0	45	1	0	0	1	1	1	1
T16101231003	AHJU	2	0	0	42	0	42	0	0	1	0	1	1	1
T16101230999	AHJU	2	1	0	42	0	42	0	1	1	0	0	0	0
T16101231059	AHJU	2	0	0	35	0	35	0	0	0	0	0	1	0
T16101231033	AHJU	2	1	1	40	1	28	0	0	0	1	0	0	0
T16101231103	AHJU	2	0	1	12	1	5	0	0	1	0	0	1	1
T16101231053	AHJU	2	1	0	36	0	36	0	1	1	1	0	0	0
T16101231139	AHJU	2	1	0	22	0	22	0	1	0	1	1	0	1
GSM1523727	ACRG	2	1	0	88.7333	1	3.96667	1	0	0	0	1	1	1
GSM1523728	ACRG	2	0	0	88.2333	0	4.03333	1	0	1	0	1	0	1
GSM1523729	ACRG	2	1	0	88.2333	0	74.9667	0	1	1	0	0	0	0
GSM1523744	ACRG	2	1	0	105.7	0	89.7667	1	1	1	0	1	1	1
GSM1523745	ACRG	2	1	0	105.533	0	84.6	0	1	1	1	1	1	0
GSM1523746	ACRG	2	1	1	25.5	1	5.76667	0	1	0	0	0	1	0
GSM1523747	ACRG	2	1	1	8.7	1	6.36667	0	1	1	1	0	1	1
GSM1523748	ACRG	2	0	0	104.933	0	81.3667	0	1	1	1	1	0	0
GSM1523765	ACRG	2	0	1	14.2	1	9.6	0	0	0	1	0	0	1
GSM1523768	ACRG	2	1	1	24.2333	1	9.4	0	0	0	1	0	1	0
GSM1523769	ACRG	2	0	1	13.7333	1	9.8	0	1	1	1	1	0	0
GSM1523770	ACRG	2	1	1	22.0667	0	12.2333	1	0	1	0	0	1	1
GSM1523773	ACRG	2	0	1	4.33333	1	2.8	0	0	1	1	1	0	0
GSM1523774	ACRG	2	1	0	97.7	0	67.0667	0	1	0	1	0	1	0
GSM1523775	ACRG	2	0	0	97.6	0	95.2333	1	1	1	0	1	0	1
GSM1523776	ACRG	2	1	0	97.4667	0	97.2	1	1	1	0	0	1	1
GSM1523777	ACRG	2	1	0	92.9333	0	62.2	0	1	0	1	0	1	0
GSM1523778	ACRG	2	1	0	92.6333	0	11.7	0	0	1	1	0	0	0
GSM1523779	ACRG	2	0	0	92.6	0	74.2	1	1	1	1	1	0	1
GSM1523780	ACRG	2	0	1	16.4	1	2.63333	1	1	0	1	1	0	1
GSM1523781	ACRG	2	0	1	2.93333	0	2.23333	0	1	0	1	0	0	0
GSM1523782	ACRG	2	0	1	4.4	1	0.4	0	1	1	1	0	1	1
GSM1523783	ACRG	2	1	0	91.9333	0	89.1	0	0	1	1	0	0	0
GSM1523784	ACRG	2	1	0	91.3	0	84.3	0	0	1	1	0	0	0
GSM1523785	ACRG	2	0	1	11.7667	0	8.9	1	1	1	0	0	0	1
GSM1523787	ACRG	2	1	0	89.6333	0	84.4333	0	0	0	1	0	0	1
GSM1523790	ACRG	2	1	0	80.9333	1	57.2667	1	0	0	0	0	1	1
GSM1523791	ACRG	2	0	0	81.1333	0	58.7	1	1	0	0	0	1	1
GSM1523792	ACRG	2	1	0	80.8	0	59.8333	0	1	0	0	0	1	1
GSM1523793	ACRG	2	0	0	80.7333	0	12.5667	0	0	1	0	1	0	0
GSM1523794	ACRG	2	0	1	27	1	0.633333	1	0	1	1	1	1	1
GSM1523795	ACRG	2	1	0	80.0667	0	49.0667	0	1	0	0	1	1	0
GSM1523796	ACRG	2	1	1	57.6333	1	49.8667	0	0	0	1	0	1	0
GSM1523797	ACRG	2	1	1	28.2667	1	24.5	1	1	0	1	0	1	1
GSM1523798	ACRG	2	0	1	61.8333	0	28.0667	0	0	1	0	1	1	1
GSM1523799	ACRG	2	0	0	77.5	0	3.1	0	0	1	0	1	1	1
GSM1523800	ACRG	2	1	0	76.9333	0	48.6667	1	0	0	1	1	1	1
GSM1523801	ACRG	2	1	0	76.9333	0	60.6333	1	1	0	0	1	1	1
GSM1523802	ACRG	2	0	0	76.7667	0	1.2	0	1	1	0	1	0	1
GSM1523803	ACRG	2	0	1	7.06667	0	0.633333	0	0	1	1	1	0	1
GSM1523804	ACRG	2	1	0	76.7	0	60.0667	0	1	1	1	0	0	0
GSM1523805	ACRG	2	0	1	4.46667	0	2.96667	1	0	1	1	1	0	0
GSM1523806	ACRG	2	0	1	12.7	1	0.533333	0	0	0	1	1	1	0
GSM1523807	ACRG	2	1	0	73.7333	0	71.6667	0	1	0	0	1	0	0
GSM1523808	ACRG	2	1	0	73.5	0	72.5	1	1	1	1	0	1	0
GSM1523809	ACRG	2	0	0	73.4333	0	11.5333	0	1	0	0	1	1	1
GSM1523810	ACRG	2	0	0	73.0667	0	0.733333	1	1	1	0	1	1	1
GSM1523811	ACRG	2	0	0	72.8667	0	4.8	1	1	1	0	1	0	1
GSM1523812	ACRG	2	1	0	72.8333	0	59	0	0	1	1	0	1	1
GSM1523813	ACRG	2	1	0	72.8333	0	59.3667	1	1	1	1	1	1	0
GSM1523814	ACRG	2	1	0	72.7333	0	59.4667	0	0	1	0	1	1	1
GSM1523815	ACRG	2	0	1	25.1667	1	18.7667	0	1	1	1	0	1	0
GSM1523816	ACRG	2	1	0	72.0667	0	36.5333	0	0	0	0	1	1	1
GSM1523817	ACRG	2	0	1	6.23333	1	5.83333	0	0	1	1	1	1	0
GSM1523818	ACRG	2	0	1	9.83333	1	7.86667	0	0	1	1	1	0	1
GSM1523819	ACRG	2	0	1	10.1	0	8.1	0	0	0	1	1	0	0
GSM1523820	ACRG	2	0	1	23.7	1	0.766667	0	0	0	1	0	1	1
GSM1523821	ACRG	2	1	0	71.1	0	63.8333	1	0	0	1	0	1	1
GSM1523822	ACRG	2	1	0	70.9667	0	59.7	1	1	0	0	1	1	1
GSM1523823	ACRG	2	1	0	70.9	0	59.2	1	1	0	1	0	0	1
GSM1523824	ACRG	2	1	0	70.6667	0	70.2667	0	0	0	0	0	1	1
GSM1523825	ACRG	2	0	1	4	1	2.83333	1	1	1	1	1	1	0
GSM1523826	ACRG	2	0	1	2.7	0	1.83333	0	1	1	1	1	1	0
GSM1523827	ACRG	2	1	0	70.0333	0	69.5333	0	0	1	1	0	0	0
GSM1523828	ACRG	2	0	1	5.86667	1	1.36667	1	1	0	1	1	1	0
GSM1523829	ACRG	2	0	0	69.8333	0	47.4333	0	1	0	0	1	1	0
GSM1523830	ACRG	2	1	1	53.4333	1	32.4333	1	1	0	0	0	1	1
GSM1523832	ACRG	2	1	1	17.6667	1	6.7	0	0	1	1	0	1	0
GSM1523833	ACRG	2	1	1	8.86667	1	8.03333	1	1	1	1	1	1	1
GSM1523834	ACRG	2	1	1	44.5667	1	18.2	0	0	1	1	1	0	0
GSM1523835	ACRG	2	1	0	69.3	0	59.0333	0	0	0	0	0	1	0
GSM1523836	ACRG	2	1	0	69.2333	0	59.9667	0	0	0	1	0	1	1
GSM1523837	ACRG	2	0	1	26.8333	1	3	0	0	0	0	1	1	0
GSM1523838	ACRG	2	0	1	10.3333	0	9.7	1	1	0	1	1	1	1
GSM1523839	ACRG	2	1	0	69.1333	0	68.2	0	0	1	1	0	1	0
GSM1523840	ACRG	2	0	1	22.8333	1	5.66667	0	0	1	0	1	1	0
GSM1523841	ACRG	2	1	1	42.0667	1	17.2667	0	0	1	0	1	1	1
GSM1523842	ACRG	2	0	1	48.7333	0	46.2	0	1	1	0	1	1	0
GSM1523844	ACRG	2	1	0	68.9	1	34.6667	0	1	1	1	0	1	0
GSM1523845	ACRG	2	1	1	9.66667	0	6.1	0	1	1	1	1	0	1
GSM1523846	ACRG	2	1	0	68.3667	0	43.8	0	0	1	1	0	1	0
GSM1523847	ACRG	2	1	0	68.1333	0	58.8	1	1	1	0	0	0	1
GSM1523848	ACRG	2	1	0	68.1333	0	49.0333	0	0	1	1	1	1	1
GSM1523849	ACRG	2	0	1	28.0333	1	0.533333	0	1	0	1	1	1	0
GSM1523850	ACRG	2	1	1	36.4	1	10.0333	0	0	1	1	0	1	0
GSM1523851	ACRG	2	0	0	67.2333	0	9.16667	1	1	0	0	1	0	1
GSM1523852	ACRG	2	1	1	31	0	27.8	0	1	0	1	0	1	1
GSM1523853	ACRG	2	1	0	66.7333	0	1.83333	0	1	0	0	1	1	0
GSM1523854	ACRG	2	0	0	66.7333	0	58.8667	0	1	1	0	1	1	1
GSM1523855	ACRG	2	1	1	21.9333	1	12.1333	0	0	0	1	1	1	0
GSM1523856	ACRG	2	0	0	66.2	0	65.4667	1	1	1	0	0	0	1
GSM1523857	ACRG	2	1	1	14.4333	1	5.9	0	1	0	1	1	0	0
GSM1523858	ACRG	2	0	1	17.1	1	5.93333	0	0	1	0	0	0	0
GSM1523859	ACRG	2	1	0	53.1333	0	50.0333	0	0	0	0	1	1	0
GSM1523860	ACRG	2	0	1	42.2	1	0.733333	1	1	1	0	1	1	1
GSM1523861	ACRG	2	1	0	64.8	0	59.3667	0	0	0	0	0	1	1
GSM1523862	ACRG	2	1	1	21	1	11.3333	0	0	1	1	0	1	0
GSM1523863	ACRG	2	1	0	64.5667	0	59.8333	1	1	1	0	0	0	1
GSM1523864	ACRG	2	1	0	63.9667	0	60.2	1	0	0	0	0	1	1
GSM1523865	ACRG	2	0	0	63.7	1	24.8	0	0	0	0	1	1	1
GSM1523867	ACRG	2	0	1	33.2667	1	9.7	1	1	0	1	0	1	1
GSM1523868	ACRG	2	1	0	63.2667	1	3.3	1	1	1	1	0	1	1
GSM1523869	ACRG	2	1	0	62.5333	0	14.1	0	0	1	0	1	0	1
GSM1523870	ACRG	2	1	0	62.4667	0	59.1667	1	1	0	0	1	1	1
GSM1523871	ACRG	2	1	0	62.3667	0	21.7667	1	1	0	0	1	0	1
GSM1523874	ACRG	2	0	0	62.1	0	59.8333	0	1	0	0	1	0	1
GSM1523875	ACRG	2	1	1	8.46667	1	6.23333	0	0	0	0	1	1	1
GSM1523876	ACRG	2	0	0	61.9	0	58.7	1	1	0	0	1	1	1
GSM1523877	ACRG	2	0	1	13.1	1	4.13333	0	0	0	1	1	1	0
GSM1523878	ACRG	2	1	0	61.8667	0	59.7	0	0	0	0	0	1	1
GSM1523879	ACRG	2	0	0	61.1667	0	0.666667	0	0	0	1	0	1	0
GSM1523880	ACRG	2	1	0	60.9667	0	54.9667	1	0	1	0	0	0	1
GSM1523881	ACRG	2	1	1	14.9	1	13.7333	0	0	0	1	1	1	1
GSM1523882	ACRG	2	1	0	60.7	0	59.7	0	0	1	1	0	1	1
GSM1523883	ACRG	2	1	1	39.5333	1	30.0333	0	1	1	0	1	1	1
GSM1523884	ACRG	2	0	0	60.4333	0	3.06667	0	0	1	1	0	1	0
GSM1523885	ACRG	2	0	0	60.2333	0	59.9667	1	1	1	0	0	0	1
GSM1523886	ACRG	2	1	1	5.6	1	3.96667	0	0	1	1	0	1	0
GSM1523887	ACRG	2	1	0	60.2	0	59.4333	0	1	1	0	0	1	1
GSM1523888	ACRG	2	1	0	59.9	0	59.8333	1	1	1	0	0	1	1
GSM1523889	ACRG	2	0	0	59.6667	0	55.3	1	0	0	0	1	1	1
GSM1523890	ACRG	2	1	0	59.5667	1	57.2	0	0	1	1	0	0	0
GSM1523891	ACRG	2	0	0	59.5667	0	48.6333	0	1	1	0	0	0	0
GSM1523892	ACRG	2	1	0	59.4667	0	47.5	0	1	0	0	0	1	1
GSM1523893	ACRG	2	1	1	20.1	1	3.96667	0	0	0	0	1	1	0
GSM1523894	ACRG	2	0	1	35.7667	1	18.6333	0	0	0	0	0	1	1
GSM1523895	ACRG	2	1	0	59.0333	0	49.0333	0	1	0	0	1	1	1
GSM1523896	ACRG	2	1	1	28.0333	1	18.3	0	0	0	0	0	1	1
GSM1523897	ACRG	2	0	0	58.8667	0	57.5	0	1	0	0	1	0	1
GSM1523898	ACRG	2	0	0	58.8333	0	49.5667	0	1	0	0	0	1	1
GSM1523899	ACRG	2	1	0	58.0667	0	57.1	0	0	0	0	0	0	1
GSM1523901	ACRG	2	0	0	57.4667	0	53.5667	1	1	1	0	1	0	1
GSM1523903	ACRG	2	0	1	39.8	1	38.4333	1	0	0	1	0	1	0
GSM1523904	ACRG	2	1	0	55.3667	1	42.3667	0	0	0	1	0	1	1
GSM1523905	ACRG	2	1	0	55.3	0	44.4	0	1	1	0	1	1	0
GSM1523906	ACRG	2	1	0	55.3	0	46.0333	0	0	1	0	0	1	1
GSM1523908	ACRG	2	1	0	55.0667	0	48.9667	0	0	1	1	0	0	1
GSM1523909	ACRG	2	1	0	54.5333	0	49.3333	1	1	1	0	1	1	1
GSM1523910	ACRG	2	1	0	54.3333	0	48.5	1	1	1	1	0	1	1
GSM1523911	ACRG	2	1	1	21.8333	1	6.96667	1	1	0	1	1	0	1
GSM1523918	ACRG	2	0	1	28.1333	1	25.9	0	1	1	1	0	1	0
GSM1523919	ACRG	2	1	0	84.1	0	78.2	0	0	1	1	0	1	0
GSM1523920	ACRG	2	0	1	9.33333	1	3.23333	0	0	0	0	0	1	0
GSM1523921	ACRG	2	1	0	83.3	0	61	1	1	1	0	0	1	1
GSM1523922	ACRG	2	1	1	23.6	1	16.5667	0	0	0	0	1	1	1
GSM1523923	ACRG	2	1	1	26.4	1	11.7	0	1	1	0	0	1	1
GSM1523924	ACRG	2	1	0	82.2	0	73.5333	0	0	1	0	0	1	0
GSM1523925	ACRG	2	0	1	6.3	1	4.36667	0	1	1	0	0	0	0
GSM1523926	ACRG	2	1	0	69.0333	0	61.1333	0	0	0	0	1	1	1
GSM1523927	ACRG	2	1	0	80.7667	0	80.7667	0	0	1	0	0	1	0
GSM1523928	ACRG	2	1	1	54.1333	0	17.9333	0	0	0	0	1	1	1
GSM1523929	ACRG	2	1	0	88.3333	0	60.2333	1	1	1	1	1	0	1
GSM1523930	ACRG	2	1	0	78.5333	0	61.1667	0	1	0	0	0	1	0
GSM1523931	ACRG	2	1	0	77.6	0	71.9333	0	1	1	0	0	0	1
GSM1523932	ACRG	2	0	1	12.6667	1	0.8	0	1	0	0	1	0	1
GSM1523933	ACRG	2	0	0	75.2667	0	69.5333	1	1	1	0	1	1	1
GSM1523934	ACRG	2	1	1	12.8	1	11.6333	0	0	0	1	1	1	0
GSM1523935	ACRG	2	1	0	87.4	0	85.2667	0	1	1	0	0	1	0
GSM1523936	ACRG	2	1	1	17.5667	1	10.8333	0	1	1	0	1	1	0
GSM1523937	ACRG	2	0	1	19.6667	1	9.76667	0	1	0	0	1	1	1
GSM1523938	ACRG	2	0	1	5.76667	1	0.7	0	0	1	1	0	0	0
GSM1523939	ACRG	2	0	1	11.2333	1	7.93333	0	0	1	1	0	0	0
GSM1523940	ACRG	2	1	1	20.0333	1	13.8667	0	1	0	1	1	1	0
GSM1523941	ACRG	2	0	1	4.53333	1	0.6	0	0	1	1	1	1	1
GSM1523942	ACRG	2	1	0	70.2667	0	69.5667	0	1	0	1	1	1	0
GSM1523944	ACRG	2	1	0	69.6333	0	11.5	0	1	1	1	1	1	1
GSM1523945	ACRG	2	0	1	17.5333	1	15.2667	0	0	1	1	0	1	0
GSM1523946	ACRG	2	0	0	68.9333	0	3.7	0	1	0	1	0	1	1
GSM1523947	ACRG	2	1	0	68.4333	0	64.2333	1	1	0	0	1	0	1
GSM1523948	ACRG	2	0	1	27.4667	1	15.3333	0	0	1	1	0	1	0
GSM1523950	ACRG	2	0	0	68.2	0	58.8333	0	1	0	1	0	1	1
GSM1523952	ACRG	2	0	0	100.867	0	100.867	1	1	1	0	0	0	0
GSM1523953	ACRG	2	1	0	84.7667	0	84.7667	0	1	1	1	1	1	0
GSM1523954	ACRG	2	1	0	100.867	0	60.2333	0	1	1	0	0	1	0
GSM1523955	ACRG	2	0	1	34.3667	1	31.4	0	0	0	1	0	1	0
GSM1523956	ACRG	2	0	1	31.1333	0	19.0667	0	0	0	0	1	1	1
GSM1523957	ACRG	2	1	0	100.633	0	70.0333	0	0	1	0	0	0	1
GSM1523958	ACRG	2	1	0	100.233	0	97.2	0	0	1	0	0	1	1
GSM1523959	ACRG	2	1	1	17.4333	1	10.2	0	1	0	1	0	1	1
GSM1523960	ACRG	2	1	0	99	0	61.4	0	0	0	0	1	0	0
GSM1523961	ACRG	2	0	1	9.5	0	6.16667	1	1	0	0	0	1	1
GSM1523962	ACRG	2	1	1	20.1333	1	14.4667	0	0	1	1	0	1	0
GSM1523963	ACRG	2	0	1	45.7667	1	40.8333	0	1	1	0	1	0	0
GSM1523964	ACRG	2	0	0	98.5333	0	98.5333	1	0	0	0	0	1	1
GSM1523965	ACRG	2	1	1	11.4667	1	8.9	0	1	1	1	0	1	0
GSM1523966	ACRG	2	0	1	51.8	0	0.766667	0	0	1	1	0	1	1
GSM1523967	ACRG	2	1	0	98.4667	0	93.4667	0	0	1	1	0	1	0
GSM1523969	ACRG	2	1	1	17.9	1	12.1333	0	1	1	1	1	1	0
GSM1523970	ACRG	2	0	1	15.7	1	7.4	0	1	1	0	1	0	0
GSM1523971	ACRG	2	1	1	13.3	1	11.6667	0	0	1	1	0	0	0
GSM1523973	ACRG	2	1	0	87.2667	0	23.7667	0	1	1	1	0	1	0
GSM1523974	ACRG	2	0	0	98.2333	0	91.9333	0	0	0	0	0	1	1
GSM1523975	ACRG	2	1	1	7.2	1	1.9	0	1	1	1	1	1	0
GSM1523976	ACRG	2	0	1	56	1	24.5333	0	1	1	1	1	1	0
GSM1523977	ACRG	2	0	1	1	0	0.7	0	1	1	0	0	1	0
GSM1523978	ACRG	2	1	1	16.2333	1	13.0333	0	0	1	1	1	0	1
GSM1523979	ACRG	2	0	1	9.43333	1	3.36667	1	1	0	1	1	1	1
GSM1523980	ACRG	2	0	1	6.7	0	4.33333	0	0	1	1	1	0	0
GSM1523981	ACRG	2	1	0	97.2	0	77.0667	0	1	1	0	0	1	0
GSM1523983	ACRG	2	1	1	10.1	1	5.66667	1	0	1	1	0	1	1
GSM1523984	ACRG	2	0	0	96.9667	0	21.8	0	1	1	0	0	1	0
GSM1523985	ACRG	2	0	1	77.5333	0	0.733333	0	0	0	1	1	1	1
GSM1523986	ACRG	2	1	0	86.8	1	73.7333	0	1	1	1	1	1	0
GSM1523987	ACRG	2	1	1	18.2667	1	13.1	0	0	1	1	0	0	0
GSM1523988	ACRG	2	0	1	14.8333	1	0.766667	0	1	1	1	1	1	0
GSM1523989	ACRG	2	1	0	86.7	0	64.9667	0	0	1	1	0	1	0
GSM1523990	ACRG	2	1	1	14.1667	1	5.73333	0	0	1	1	0	1	0
GSM1523991	ACRG	2	0	0	95.2	1	12.1	0	1	0	0	0	0	0
GSM1523992	ACRG	2	0	1	20.1333	1	15.6333	0	1	1	1	1	0	0
GSM1523993	ACRG	2	1	1	68.1333	0	35.4667	0	1	0	1	1	1	1
GSM1523994	ACRG	2	1	0	86.3667	0	35.4	0	1	0	1	0	1	0
GSM1523995	ACRG	2	0	1	6.36667	0	6.06667	0	0	0	1	1	1	0
GSM1523996	ACRG	2	1	1	35.2	1	30	0	1	1	0	1	0	0
GSM1523997	ACRG	2	0	1	25.2	1	18.1667	0	1	0	1	1	0	1
GSM1523998	ACRG	2	0	1	21.2333	1	9.36667	0	1	0	1	0	1	1
GSM1524000	ACRG	2	0	0	93.8667	0	2.1	1	1	1	1	1	0	0
GSM1524001	ACRG	2	1	0	93.6333	0	88.2	0	0	0	0	0	1	1
GSM1524002	ACRG	2	0	0	86.1333	0	5.06667	1	0	0	1	0	1	1
GSM1524003	ACRG	2	1	0	85.9333	0	82.4	0	1	0	1	0	0	1
GSM1524006	ACRG	2	1	1	26.2667	1	12.1333	0	0	1	1	0	0	0
GSM1524008	ACRG	2	1	1	10.8333	1	6.7	0	1	1	1	0	1	1
GSM1524009	ACRG	2	1	1	65	1	59.1667	0	0	1	1	0	0	0
GSM1524010	ACRG	2	0	1	19.7	1	18.5333	0	0	1	1	1	0	0
GSM1524011	ACRG	2	1	0	90.2	0	58.6333	0	1	0	0	0	0	0
GSM1524012	ACRG	2	1	0	85.2333	0	83.0333	0	1	1	1	0	1	1
GSM1524013	ACRG	2	1	0	89.9	0	70.2	0	0	0	0	0	1	1
GSM1524015	ACRG	2	1	1	24.8667	1	6.06667	0	1	0	1	0	1	0
GSM1524017	ACRG	2	1	0	85.0333	0	10.7	0	1	0	1	1	1	1
GSM1524018	ACRG	2	1	0	84.7667	0	73.2	0	1	0	1	0	1	1
GSM1524019	ACRG	2	1	1	8.33333	1	6.16667	0	0	1	1	1	1	0
GSM1524020	ACRG	2	1	0	84.3	0	61.1667	0	0	0	1	0	1	0
GSM1524021	ACRG	2	1	1	12.9333	0	11.9	0	0	1	1	0	0	0
GSM1524022	ACRG	2	0	1	8.03333	1	3.46667	0	0	1	1	1	0	0
GSM1524023	ACRG	2	0	0	83.8333	0	81.4333	0	1	0	1	1	0	1
GSM1524024	ACRG	2	1	1	89.4333	1	49.4667	0	1	1	1	0	1	0
GSM1524025	ACRG	2	0	1	81.8333	0	14.1	1	1	1	1	1	1	1
GSM1524026	ACRG	2	1	0	83.6	1	81.3667	0	0	1	1	0	0	0
GSM1524027	ACRG	2	1	1	59.7	0	57.7667	0	0	1	1	0	1	0
GSM1524028	ACRG	2	1	1	47.7	1	26.5667	0	0	1	1	1	1	0
GSM1524029	ACRG	2	1	1	31.1	1	21.7	0	0	1	1	0	0	0
GSM1524030	ACRG	2	1	1	31.3333	1	27.5333	0	0	1	1	0	0	0
GSM1524031	ACRG	2	1	0	82	1	14.1333	0	1	0	1	0	1	1
GSM1524032	ACRG	2	1	1	77.2	1	12.2	1	1	0	1	1	0	1
GSM1524034	ACRG	2	0	1	44.0667	1	18.1667	0	0	0	1	1	1	0
GSM1524035	ACRG	2	1	0	80.3	0	60.4333	0	0	1	1	0	0	0
GSM1524036	ACRG	2	1	0	79.9333	0	71	0	0	0	1	1	1	0
GSM1524037	ACRG	2	0	1	23.4333	1	18	0	1	0	1	1	1	0
GSM1524039	ACRG	2	1	1	12.0667	1	11.8	0	1	1	1	1	1	0
GSM1524040	ACRG	2	1	1	36.1667	1	18.3	0	1	1	1	0	0	1
GSM1524042	ACRG	2	0	1	10.8333	1	0.533333	0	0	1	1	0	0	1
GSM1524045	ACRG	2	1	0	89.1333	0	64.6	0	0	0	0	0	1	0
GSM1524046	ACRG	2	1	0	88.0333	0	87.5333	0	1	1	0	0	0	0
GSM1524047	ACRG	2	0	0	69.8667	0	33.9667	0	1	1	0	1	1	0
GSM1524048	ACRG	2	0	1	46.8	1	36.3	1	1	0	0	1	1	0
GSM1524049	ACRG	2	0	0	87.8	1	0.5	0	0	0	0	0	1	0
GSM1524050	ACRG	2	0	1	57.1333	1	21.7333	0	1	0	0	1	1	0
GSM1524051	ACRG	2	1	0	87.2667	0	85.0333	0	1	1	0	0	0	1
GSM1524052	ACRG	2	0	1	13.1667	1	8.76667	0	1	1	0	1	1	0
GSM1524053	ACRG	2	1	0	86.9333	0	79.8333	0	0	0	0	0	1	1
GSM1524054	ACRG	2	1	0	86.5667	0	12.5667	1	1	0	0	1	1	1
GSM1524055	ACRG	2	1	1	37.9333	1	12.1333	0	1	0	0	0	1	0
GSM1524056	ACRG	2	0	1	14.1667	1	7.5	0	0	1	0	1	1	1
GSM1524057	ACRG	2	0	1	15.9333	1	14.9667	0	1	1	1	1	1	0
GSM1524058	ACRG	2	1	0	85.4667	0	85.4667	0	0	1	0	0	0	1
GSM1524059	ACRG	2	1	0	85.2	0	79.2333	0	1	1	0	0	1	0
GSM1524060	ACRG	2	1	0	84.8333	0	70.3	0	0	0	0	0	1	0
GSM1524061	ACRG	2	0	0	84.6	0	84.3333	1	1	0	0	1	1	1
GSM1524068	ACRG	2	0	0	92.8667	0	91.2333	1	0	0	0	1	0	1
GSM1524069	ACRG	2	0	1	85.6	1	0.3	1	1	0	0	0	1	1
GSM1524070	ACRG	2	1	0	91.6333	0	86.2	0	0	0	0	0	1	0
GSM1524071	ACRG	2	0	0	90.7667	0	85.8333	0	1	0	1	0	1	0
TCGA-BR-A4CS	TCGA	3	0	1	1.48	1	1.48	0	0	1	1	1	1	0
TCGA-HJ-7597	TCGA	3	0	1	26.45	1	26.12	1	0	1	0	1	0	1
TCGA-HU-A4H4	TCGA	3	1	0	23.82	0	23.82	1	1	1	0	0	0	1
TCGA-BR-8686	TCGA	3	0	1	20.86	1	17.4744	0	1	1	1	1	1	0
TCGA-BR-7901	TCGA	3	0	1	3.45	1	2.99	0	0	0	0	1	1	0
TCGA-D7-A6F2	TCGA	3	0	0	15.64	0	15.64	0	0	1	0	0	1	1
TCGA-VQ-A8P8	TCGA	3	0	0	30.95	0	30.95	0	0	0	0	1	0	0
TCGA-D7-A6EX	TCGA	3	0	0	11.3	0	11.3	0	1	1	1	1	0	0
TCGA-CD-5798	TCGA	3	1	0	13.4	0	13.4	0	1	0	0	1	1	0
TCGA-VQ-A8E2	TCGA	3	1	0	43.33	0	43.33	0	0	0	1	0	1	0
TCGA-CG-4444	TCGA	3	1	0	47.01	0	47.01	0	0	1	1	1	1	0
TCGA-BR-8682	TCGA	3	1	0	32.56	0	32.56	0	1	1	0	0	1	0
TCGA-F1-6177	TCGA	3	0	1	3.56616	1	3.56616	1	1	0	0	1	1	1
TCGA-D7-6822	TCGA	3	0	0	12.32	0	12.32	0	0	0	0	1	1	1
TCGA-BR-6563	TCGA	3	0	0	39.09	1	4.86	0	1	1	0	0	1	0
TCGA-HU-A4H5	TCGA	3	1	0	23.78	0	23.78	0	0	0	0	1	1	1
TCGA-VQ-A8P3	TCGA	3	1	0	37.19	0	37.19	0	0	0	1	1	1	0
TCGA-BR-6707	TCGA	3	0	1	19.88	1	13.99	0	0	1	0	1	1	1
TCGA-IN-8462	TCGA	3	0	0	18.79	1	8.87	0	0	0	0	1	1	0
TCGA-BR-6852	TCGA	3	0	0	44.91	0	44.91	1	0	1	0	0	0	1
TCGA-BR-8679	TCGA	3	0	0	71.1498	0	71.1498	0	0	0	0	0	0	0
TCGA-FP-A4BF	TCGA	3	0	1	5.52	1	5.22	0	0	1	1	1	1	1
TCGA-HU-A4H8	TCGA	3	1	0	14.06	1	11.63	1	1	0	0	1	1	1
TCGA-VQ-A8DT	TCGA	3	1	0	48.75	1	45.2	0	0	1	1	0	1	1
TCGA-BR-6565	TCGA	3	0	1	9.17	1	8.5214	0	0	0	0	1	1	0
TCGA-D7-6522	TCGA	3	0	0	18.59	0	18.59	0	1	1	0	0	1	0
TCGA-BR-8058	TCGA	3	0	0	37.22	1	2.92	0	1	1	1	0	0	0
TCGA-CD-A486	TCGA	3	1	1	6.31	1	2.6	0	0	0	0	1	1	1
TCGA-BR-8369	TCGA	3	0	0	14.03	1	13.76	0	1	1	1	1	0	0
TCGA-B7-5818	TCGA	3	0	0	11.7	0	11.7	0	0	1	0	0	1	1
TCGA-CD-A487	TCGA	3	1	0	12.29	0	12.29	0	1	1	0	0	1	0
TCGA-BR-8366	TCGA	3	0	0	0.95	0	0.95	0	0	1	0	1	0	1
TCGA-CG-4436	TCGA	3	0	0	7.98	0	7.98	0	0	0	0	0	1	1
TCGA-HU-A4GF	TCGA	3	0	0	25.79	0	25.79	0	1	0	0	1	1	1
TCGA-HU-8238	TCGA	3	1	0	1.51	0	1.51	0	1	0	1	0	1	1
TCGA-BR-8484	TCGA	3	0	1	25.16	1	19.7421	0	0	0	1	0	1	1
TCGA-VQ-A91A	TCGA	3	1	0	39.42	1	4.24	0	0	0	1	1	1	0
TCGA-BR-4267	TCGA	3	0	1	6.18	1	6.18	0	0	0	0	0	1	1
TCGA-BR-A4PF	TCGA	3	0	0	1.15	0	1.15	0	1	1	1	1	1	1
TCGA-HU-A4G2	TCGA	3	1	0	24.28	0	24.28	0	1	1	0	0	1	1
TCGA-BR-6452	TCGA	3	0	0	34.66	0	34.66	1	0	1	0	1	0	1
TCGA-HU-A4GD	TCGA	3	1	0	22.73	1	13.11	0	1	1	0	0	1	1
TCGA-FP-8209	TCGA	3	1	1	59.49	1	55.06	0	1	1	0	0	1	0
TCGA-3M-AB47	TCGA	3	1	1	42.1669	1	12.98	0	0	1	1	0	1	0
TCGA-VQ-AA6F	TCGA	3	1	0	54.07	1	17.94	0	0	0	0	0	1	1
TCGA-BR-6456	TCGA	3	0	1	17.28	1	17.2092	0	0	0	0	1	0	0
TCGA-D7-A6EZ	TCGA	3	0	1	20.3	1	15.5748	0	0	1	1	1	1	1
TCGA-BR-6453	TCGA	3	0	0	15.93	0	15.93	0	0	1	0	0	1	0
TCGA-HU-A4GY	TCGA	3	0	0	0.26	0	0.26	0	1	1	1	1	0	0
TCGA-HU-A4GP	TCGA	3	1	0	8.97	0	8.97	0	1	0	0	0	0	0
TCGA-CD-5813	TCGA	3	0	1	12.39	1	10.35	0	0	1	0	0	1	0
TCGA-BR-7723	TCGA	3	0	1	28.71	1	18.36	0	0	1	1	0	1	0
TCGA-D7-A4YU	TCGA	3	0	0	16.43	0	16.43	0	0	1	1	1	1	1
TCGA-BR-8364	TCGA	3	0	0	22.17	0	22.17	0	0	1	1	0	0	0
TCGA-BR-A4J7	TCGA	3	0	0	32.49	0	32.49	0	1	1	0	0	1	0
TCGA-VQ-AA6D	TCGA	3	1	0	17.12	0	17.12	1	1	0	1	0	0	1
TCGA-IN-A6RN	TCGA	3	0	0	19.51	0	19.51	0	0	0	0	1	0	0
TCGA-D7-6528	TCGA	3	0	0	15.21	0	15.21	0	0	0	0	1	0	1
TCGA-BR-A4J9	TCGA	3	0	0	0.46	0	0.46	0	1	1	0	0	1	0
TCGA-BR-8678	TCGA	3	0	0	24.77	0	24.77	0	0	0	0	1	1	1
TCGA-BR-7715	TCGA	3	0	0	33.61	0	33.61	0	0	0	0	1	1	0
TCGA-BR-7722	TCGA	3	0	1	15.31	1	15.31	0	0	1	0	0	1	0
TCGA-VQ-AA6A	TCGA	3	1	0	38.9	0	38.9	0	0	0	1	0	1	0
TCGA-HU-A4GC	TCGA	3	0	0	3.25	0	3.25	0	1	1	1	1	1	0
TCGA-ZA-A8F6	TCGA	3	0	0	17.25	0	17.25	0	1	0	0	1	1	0
TCGA-BR-8081	TCGA	3	0	0	32.23	0	32.23	1	0	0	0	1	0	1
TCGA-D7-A6EY	TCGA	3	0	1	11.43	1	6.27051	1	1	1	1	1	0	1
TCGA-HU-A4GT	TCGA	3	1	0	6.5	0	6.5	1	1	1	0	1	0	1
TCGA-CD-8534	TCGA	3	0	0	12.06	1	6.6	0	1	1	0	0	1	0
TCGA-VQ-A8PE	TCGA	3	0	1	22.17	1	8.71	0	0	1	1	1	1	1
TCGA-HU-A4GJ	TCGA	3	1	0	21.35	1	17.97	0	1	1	1	0	0	0
TCGA-BR-A4CR	TCGA	3	0	1	1.75198	1	1.75198	0	0	1	1	1	0	0
TCGA-D7-A4Z0	TCGA	3	1	0	14.75	0	14.75	0	1	1	0	0	0	0
TCGA-D7-A74A	TCGA	3	0	0	19.94	0	19.94	0	0	0	1	0	0	1
TCGA-BR-8361	TCGA	3	0	0	31.08	0	31.08	1	0	1	1	1	0	1
TCGA-BR-8080	TCGA	3	0	1	9.59	1	7.95411	0	0	1	1	1	0	0
TCGA-D7-A6F0	TCGA	3	0	0	22.27	0	22.27	0	0	1	0	1	0	1
TCGA-BR-8591	TCGA	3	0	0	28.12	0	28.12	1	1	1	1	1	1	1
TCGA-VQ-A8PU	TCGA	3	1	1	27.33	1	27.33	0	0	1	1	1	0	1
TCGA-MX-A5UJ	TCGA	3	0	0	19.71	0	19.71	1	1	1	1	1	0	0
TCGA-D7-8572	TCGA	3	0	0	16.79	0	16.79	0	0	0	0	0	1	0
TCGA-CG-4475	TCGA	3	0	0	22.96	0	22.96	0	1	1	0	1	1	0
TCGA-BR-7851	TCGA	3	0	1	28.3962	1	28.3962	1	0	1	0	1	1	0
TCGA-FP-7829	TCGA	3	1	0	19.51	0	19.51	0	0	0	0	1	1	0
TCGA-F1-6874	TCGA	3	0	0	14.45	0	14.45	1	0	1	0	1	1	1
TCGA-BR-7716	TCGA	3	0	0	39.75	0	39.75	0	0	0	0	0	0	1
TCGA-BR-8059	TCGA	3	0	1	14.42	1	14.42	1	0	1	1	1	1	0
TCGA-BR-A44U	TCGA	3	0	1	13.86	1	6.33052	0	1	1	1	1	1	0
TCGA-D7-6524	TCGA	3	0	0	17.84	1	17.84	0	1	1	0	0	1	0
TCGA-CD-8526	TCGA	3	1	0	12.52	0	12.52	0	0	1	1	1	0	0
TCGA-CG-5718	TCGA	3	0	1	35.97	1	7.91316	0	0	0	0	1	0	1
TCGA-D7-8579	TCGA	3	1	0	20.89	0	20.89	0	1	0	0	1	0	0
TCGA-VQ-A91E	TCGA	3	1	0	21.81	0	21.81	1	1	1	1	1	0	1
TCGA-BR-6564	TCGA	3	0	1	26.08	1	26.08	0	0	1	1	0	0	0
TCGA-BR-8368	TCGA	3	0	0	4.3	0	4.3	1	0	1	0	1	0	1
TCGA-CD-8535	TCGA	3	1	0	12.81	0	12.81	0	0	1	1	0	1	0
TCGA-BR-A4J6	TCGA	3	0	0	0.66	0	0.66	0	0	0	0	1	0	0
TCGA-BR-8382	TCGA	3	0	1	25.03	1	23.3835	1	1	1	1	1	0	1
TCGA-FP-7916	TCGA	3	0	1	14.06	1	14.06	0	1	1	1	1	1	0
TCGA-VQ-A91K	TCGA	3	1	0	61.17	0	61.17	1	1	0	1	1	1	0
TCGA-CD-5799	TCGA	3	1	0	13.01	0	13.01	0	1	1	0	0	1	0
TCGA-BR-6705	TCGA	3	0	1	25.59	1	25.59	0	0	1	1	1	0	0
TCGA-BR-8588	TCGA	3	0	0	12.78	0	12.78	0	0	1	0	0	0	0
TCGA-BR-8384	TCGA	3	0	0	3.71	0	3.71	0	1	1	1	1	1	0
TCGA-CD-A48C	TCGA	3	0	1	11.6	1	7.56	0	1	1	0	1	0	0
TCGA-CD-5804	TCGA	3	1	0	12.09	0	12.09	0	1	0	0	1	1	0
TCGA-IN-A6RL	TCGA	3	0	1	13.34	1	10.09	0	0	0	1	1	1	0
TCGA-VQ-A92D	TCGA	3	0	0	66.75	0	66.75	0	0	0	0	1	1	1
TCGA-BR-7707	TCGA	3	0	0	35.81	0	35.81	1	0	1	0	1	0	1
TCGA-KB-A93G	TCGA	3	0	0	20.14	0	20.14	0	0	0	0	1	1	0
TCGA-HU-8608	TCGA	3	1	0	21.06	1	9.1	0	0	1	1	1	1	1
TCGA-CD-8530	TCGA	3	1	0	12.39	0	12.39	0	0	1	0	0	1	0
TCGA-CD-5801	TCGA	3	0	1	13.17	1	7.88308	0	1	1	1	1	1	1
TCGA-CD-8528	TCGA	3	1	0	12.32	0	12.32	0	1	1	1	0	0	1
TCGA-F1-A448	TCGA	3	1	0	21.25	0	21.25	1	1	1	1	1	1	0
TCGA-CD-8525	TCGA	3	1	0	12.58	0	12.58	0	1	1	1	1	0	1
TCGA-HU-8602	TCGA	3	1	0	22.31	0	22.31	1	1	1	0	0	0	1
TCGA-CG-4466	TCGA	3	0	0	18.96	0	18.96	0	0	0	0	1	0	1
TCGA-CD-5803	TCGA	3	0	1	11.2	1	9.86	0	1	1	0	1	0	0
TCGA-HU-8249	TCGA	3	1	0	28.94	0	28.94	0	0	0	1	1	1	1
TCGA-D7-6818	TCGA	3	1	1	12.35	1	9.13	0	0	1	1	0	1	0
TCGA-KB-A6F7	TCGA	3	1	0	63.57	0	63.57	0	0	1	0	0	0	1
TCGA-HU-A4G3	TCGA	3	1	0	5.58	0	5.58	0	1	0	0	0	1	0
TCGA-BR-4253	TCGA	3	0	1	4.07	1	4.07	0	0	1	1	1	0	1
TCGA-BR-7704	TCGA	3	0	0	35.22	0	35.22	0	0	1	0	1	0	1
TCGA-BR-8589	TCGA	3	0	0	27.1	0	27.1	0	0	1	1	0	1	1
TCGA-3M-AB46	TCGA	3	1	0	57.98	0	57.98	0	0	0	0	1	1	1
TCGA-CD-8531	TCGA	3	1	0	12.58	0	12.58	0	0	1	1	1	0	1
TCGA-HU-A4G8	TCGA	3	1	0	22.67	0	22.67	1	1	1	0	1	0	1
TCGA-CD-8532	TCGA	3	0	1	11.63	1	9.26	0	0	0	0	0	1	1
TCGA-D7-6519	TCGA	3	1	0	20.53	1	14.09	0	0	1	0	0	0	0
TCGA-KB-A93H	TCGA	3	0	0	37.61	0	37.61	0	0	0	0	1	0	1
TCGA-HF-A5NB	TCGA	3	1	0	30.49	0	30.49	1	1	1	1	1	0	1
TCGA-FP-8210	TCGA	3	1	1	5.03	1	3.52591	0	1	1	1	0	1	0
TCGA-HU-A4H0	TCGA	3	0	0	2.1	0	2.1	0	0	1	1	1	1	1
TCGA-SW-A7EA	TCGA	3	0	0	19.02	0	19.02	1	1	1	0	0	0	1
TCGA-BR-A4IV	TCGA	3	1	1	28.55	1	24.21	0	1	1	1	0	1	0
TCGA-BR-8676	TCGA	3	0	0	7.52	0	7.52	0	1	1	1	0	1	1
TCGA-RD-A8MW	TCGA	3	1	1	37.88	1	3.22	0	1	1	1	1	1	0
TCGA-BR-6803	TCGA	3	0	0	31.18	0	31.18	0	0	1	0	0	0	0
TCGA-D7-8573	TCGA	3	0	0	19.48	0	19.48	0	0	1	0	0	1	1
TCGA-HU-A4H3	TCGA	3	1	0	28.98	1	15.31	1	0	1	1	0	0	1
TCGA-HU-A4H6	TCGA	3	1	0	21.16	0	21.16	0	1	0	1	1	0	1
TCGA-BR-6802	TCGA	3	0	0	30.88	1	26.51	1	0	1	1	1	1	1
TCGA-F1-A72C	TCGA	3	1	0	11.37	1	11.27	0	1	0	0	1	1	1
TCGA-D7-6520	TCGA	3	0	0	18.82	1	1.51	0	1	1	1	0	1	0
TCGA-BR-8487	TCGA	3	0	0	1.12	0	1.12	1	1	1	0	0	0	1
TCGA-CD-8533	TCGA	3	0	0	15.37	1	7.42	0	1	1	0	0	1	0
TCGA-CG-4437	TCGA	3	0	0	8.05	0	8.05	0	0	0	0	1	1	1
TCGA-HU-A4GU	TCGA	3	0	0	6.57	0	6.57	1	1	1	0	1	1	1
TCGA-FP-8211	TCGA	3	1	0	13.57	0	13.57	0	0	0	0	0	1	1
TCGA-BR-8295	TCGA	3	0	1	2.2	1	2.2	0	0	1	0	0	0	0
TCGA-VQ-A94U	TCGA	3	1	0	26.91	0	26.91	0	1	1	0	1	1	0
TCGA-VQ-A91V	TCGA	3	1	0	42.61	1	38.9	0	0	0	1	0	1	1
TCGA-D7-6527	TCGA	3	1	1	10.25	1	2.46	0	0	0	0	0	1	0
TCGA-CD-A4MG	TCGA	3	0	1	6.57	1	2.43	1	0	1	0	1	1	0
TCGA-BR-6566	TCGA	3	0	0	32.75	0	32.75	1	0	1	0	0	0	1
TCGA-B7-A5TJ	TCGA	3	0	0	11.01	0	11.01	1	0	0	0	1	1	0
TCGA-D7-8576	TCGA	3	0	1	14.65	1	6.7	0	1	1	1	0	0	0
TCGA-BR-8485	TCGA	3	0	0	9.2	0	9.2	0	0	1	1	1	0	0
TCGA-D7-8578	TCGA	3	0	0	21.12	1	14.82	0	1	0	0	1	1	0
TCGA-HU-A4GX	TCGA	3	1	0	20.24	0	20.24	1	1	1	1	1	0	1
TCGA-VQ-A8P2	TCGA	3	1	0	38.11	0	38.11	1	0	0	1	1	1	1
TCGA-CD-5800	TCGA	3	0	0	13.14	0	13.14	0	1	0	0	0	0	0
TCGA-HU-8604	TCGA	3	1	0	22.8	0	22.8	0	1	0	0	1	0	1
TCGA-BR-8687	TCGA	3	0	1	8.21	1	8.21	0	0	1	1	1	0	0
TCGA-HU-A4GQ	TCGA	3	0	1	0.1	1	0.1	1	1	0	1	1	1	0
TCGA-BR-8365	TCGA	3	0	1	17.51	1	11.1449	0	0	1	0	1	0	0
TCGA-HU-A4HB	TCGA	3	1	1	15.67	1	12.81	0	1	1	0	1	1	1
TCGA-CG-5723	TCGA	3	0	0	104.99	0	104.99	1	0	1	0	1	1	1
TCGA-BR-8677	TCGA	3	0	0	26.71	0	26.71	0	1	1	1	1	0	0
TCGA-BR-7197	TCGA	3	0	0	9.2	0	9.2	0	1	0	0	1	1	0
TCGA-CG-4477	TCGA	3	1	0	30.95	1	11.99	0	0	1	0	0	0	1
TCGA-BR-6801	TCGA	3	0	0	40.18	0	40.18	0	0	0	0	1	1	0
TCGA-BR-8286	TCGA	3	0	0	29.4	0	29.4	0	1	1	0	0	1	1
TCGA-D7-5578	TCGA	3	0	0	12.65	0	12.65	0	0	1	1	1	1	0
TCGA-VQ-A91S	TCGA	3	1	0	32.85	0	32.85	0	0	0	1	0	1	1
TCGA-MX-A663	TCGA	3	0	1	9.86	1	7.16	0	0	1	0	1	1	0
TCGA-FP-A9TM	TCGA	3	1	0	6.21	0	6.21	0	0	0	0	1	1	1
TCGA-VQ-AA6J	TCGA	3	0	0	27.53	0	27.53	0	0	1	1	1	1	1
TCGA-D7-A4YX	TCGA	3	0	0	36.4	0	36.4	0	0	1	0	0	1	1
TCGA-CD-8524	TCGA	3	0	0	12.75	1	2.27	0	1	1	0	0	0	0
TCGA-VQ-AA68	TCGA	3	1	0	43.63	0	43.63	0	0	0	1	0	0	1
TCGA-VQ-A8PB	TCGA	3	1	1	34.26	1	5.95632	1	1	0	0	1	0	1
TCGA-VQ-AA69	TCGA	3	1	0	28.38	0	28.38	0	0	0	1	0	1	1
TCGA-RD-A7C1	TCGA	3	0	1	16.66	1	14.39	0	0	1	0	1	1	1
TCGA-D7-8574	TCGA	3	0	0	17.18	0	17.18	0	1	1	1	1	1	0
TCGA-HU-A4H2	TCGA	3	0	0	12.94	0	12.94	0	1	0	1	0	0	1
TCGA-CD-A489	TCGA	3	0	1	11.3	1	9.1	0	1	1	0	0	1	0
TCGA-FP-8099	TCGA	3	0	0	17.05	0	17.05	0	0	0	0	1	1	1
TCGA-HF-7131	TCGA	3	1	0	27.2234	0	21.5816	0	0	0	0	1	0	1
TCGA-BR-8284	TCGA	3	0	1	8.05	1	8.05	1	1	1	1	1	0	0
TCGA-BR-4280	TCGA	3	0	1	6.6	1	2.44415	1	0	0	1	1	0	1
TCGA-CD-8527	TCGA	3	1	1	7.16	1	5.22	0	1	0	0	1	0	0
TCGA-FP-7735	TCGA	3	0	1	3.48	1	3.48	0	0	0	0	1	1	0
TCGA-D7-8575	TCGA	3	0	1	18.2	1	14.03	0	0	1	1	1	1	0
TCGA-HF-7132	TCGA	3	1	0	77.23	0	77.23	1	1	0	0	1	1	0
TCGA-CD-A48A	TCGA	3	1	0	12.42	0	12.42	0	0	0	0	0	1	0
TCGA-BR-7958	TCGA	3	0	0	29.53	0	29.53	0	0	1	1	0	1	1
TCGA-CD-A4MH	TCGA	3	1	0	12.19	0	12.19	0	1	0	0	1	0	0
TCGA-D7-6815	TCGA	3	0	0	15.97	0	15.97	0	0	0	0	1	0	0
TCGA-BR-8060	TCGA	3	0	1	11.43	1	10.2228	0	0	1	0	1	0	0
TCGA-D7-A4YV	TCGA	3	0	1	5.91	1	5.91	1	1	1	0	1	0	0
TCGA-BR-A452	TCGA	3	0	1	7.52	1	7.52	0	1	1	1	0	1	0
TCGA-BR-8078	TCGA	3	0	0	29.57	0	29.57	1	0	1	0	1	0	1
TCGA-FP-A4BE	TCGA	3	1	0	11.07	0	11.07	1	0	1	0	0	1	1
TCGA-HF-7136	TCGA	3	1	0	90.1327	0	80.7956	0	0	0	1	0	1	0
TCGA-D7-A4YT	TCGA	3	0	0	14.26	0	14.26	0	0	0	1	0	1	1
TCGA-CD-A4MI	TCGA	3	0	1	11.76	1	8.9	1	1	0	1	0	1	0
TCGA-BR-A4IU	TCGA	3	1	0	27.53	0	27.53	0	1	1	1	0	0	0
TCGA-CD-8536	TCGA	3	1	0	12.42	0	12.42	1	0	1	0	1	1	1
TCGA-CD-A4MJ	TCGA	3	0	0	12.61	1	2.27	1	0	0	0	0	1	1
TCGA-HU-8243	TCGA	3	1	1	5.91	1	4.34	0	0	0	1	1	1	1
TCGA-EQ-A4SO	TCGA	3	1	0	16.23	0	16.23	0	1	0	1	1	1	1
TCGA-D7-6518	TCGA	3	0	0	19.12	0	19.12	0	0	1	1	1	1	0
TCGA-D7-6820	TCGA	3	0	0	11.3	0	11.3	0	0	0	0	0	1	1
TCGA-D7-A4YY	TCGA	3	1	0	13.76	0	13.76	1	1	1	1	0	1	1
TCGA-VQ-A91W	TCGA	3	1	0	60.81	0	60.81	0	0	0	1	0	1	1
TCGA-BR-4255	TCGA	3	0	1	4.07	1	4.07	0	0	1	1	1	0	0
TCGA-BR-A4QI	TCGA	3	0	1	21.42	1	12.58	0	1	1	0	1	0	1
TCGA-CG-4449	TCGA	3	0	0	19.05	1	11.04	0	1	0	0	1	1	0
TCGA-B7-5816	TCGA	3	0	0	26.68	0	26.68	1	0	1	0	0	0	1
TCGA-BR-A4IY	TCGA	3	1	0	12.88	0	12.88	0	1	1	0	0	1	1
TCGA-D7-6817	TCGA	3	1	0	12.78	0	12.78	0	0	1	1	0	1	1
TCGA-BR-A4J2	TCGA	3	1	0	14.16	0	14.16	0	1	1	0	1	1	0
TCGA-HU-A4GN	TCGA	3	1	0	29.96	1	5.52	1	1	0	0	0	1	1
TCGA-BR-8363	TCGA	3	0	1	0.26	1	0.26	1	1	1	0	1	0	1
TCGA-BR-A4PE	TCGA	3	0	0	20.4	0	20.4	0	0	0	0	1	0	1
TCGA-BR-A4PD	TCGA	3	0	0	20.63	0	20.63	0	0	1	0	1	0	1
TCGA-VQ-AA6B	TCGA	3	1	0	32.92	0	32.92	0	0	0	1	0	1	0
T16101231075	AHJU	3	1	1	12	1	8	0	0	1	1	1	1	1
T16101231037	AHJU	3	1	0	60	0	60	0	1	1	1	0	0	0
T16101231107	AHJU	3	0	1	32	1	20	0	0	1	0	0	1	1
T16101231071	AHJU	3	0	1	16	1	3	0	1	1	1	1	1	0
T16101231101	AHJU	3	0	0	57	0	57	0	0	0	0	1	1	0
T16090527597	AHJU	3	0	1	37	1	6	0	0	0	1	1	1	0
T16090527619	AHJU	3	1	0	46	0	46	0	0	0	0	0	1	0
T16101231035	AHJU	3	1	0	37	0	37	0	0	0	0	1	0	1
T16101231025	AHJU	3	1	0	40	1	29	0	1	1	0	1	1	0
T16101231069	AHJU	3	1	0	34	0	34	0	1	0	0	1	1	1
T16101231007	AHJU	3	0	0	60	0	60	0	0	1	0	0	1	1
T16090527635	AHJU	3	1	0	45	0	45	1	1	1	1	1	0	0
T16101230989	AHJU	3	0	1	3	1	1	0	0	0	1	1	1	1
T16101231009	AHJU	3	1	0	60	0	60	0	0	0	0	1	1	0
T16101231109	AHJU	3	0	0	54	0	54	1	1	0	0	1	1	1
T16090527637	AHJU	3	0	0	45	0	45	1	0	0	0	1	0	1
T16101231083	AHJU	3	1	1	34	1	8	0	0	1	1	1	0	1
T16101231081	AHJU	3	0	1	5	1	2	0	1	1	1	1	1	1
T16101230997	AHJU	3	1	0	43	0	43	1	0	0	0	1	0	0
T16101231111	AHJU	3	1	0	48	1	24	0	0	1	0	0	1	1
T16101231165	AHJU	3	0	0	20	0	20	1	1	1	0	1	1	1
T16090527599	AHJU	3	0	0	46	0	46	0	0	1	1	1	1	1
T16101231027	AHJU	3	0	1	46	1	2	0	0	1	1	0	0	0
T16101231105	AHJU	3	1	0	48	0	48	0	0	0	1	1	1	0
T16090527633	AHJU	3	1	0	45	0	45	0	0	1	0	0	0	0
T16090527587	AHJU	3	1	0	46	0	46	0	0	1	1	0	0	0
T16090527623	AHJU	3	0	0	45	0	45	1	0	0	1	1	1	1
T16101231003	AHJU	3	0	0	42	0	42	0	0	1	0	1	1	1
T16101230999	AHJU	3	1	0	42	0	42	0	1	1	0	0	0	0
T16101231059	AHJU	3	0	0	35	0	35	0	0	0	0	0	1	0
T16101231033	AHJU	3	1	1	40	1	28	0	0	0	1	0	0	0
T16101231103	AHJU	3	0	1	12	1	5	0	0	1	0	0	1	1
T16101231053	AHJU	3	1	0	36	0	36	0	1	1	1	0	0	0
T16101231139	AHJU	3	1	0	22	0	22	0	1	0	1	1	0	1
GSM1523727	ACRG	3	1	0	88.7333	0	3.96667	1	0	0	0	1	1	1
GSM1523728	ACRG	3	0	0	88.2333	0	4.03333	1	0	1	0	1	0	1
GSM1523729	ACRG	3	1	0	88.2333	0	74.9667	0	1	1	0	0	0	0
GSM1523744	ACRG	3	1	0	105.7	0	89.7667	1	1	1	0	1	1	1
GSM1523745	ACRG	3	1	0	105.533	0	84.6	0	1	1	1	1	1	0
GSM1523746	ACRG	3	1	1	25.5	1	5.76667	0	1	0	0	0	1	0
GSM1523747	ACRG	3	1	1	8.7	1	6.36667	0	1	1	1	0	1	1
GSM1523748	ACRG	3	0	0	104.933	0	81.3667	0	1	1	1	1	0	0
GSM1523765	ACRG	3	0	1	14.2	1	9.6	0	0	0	1	0	0	1
GSM1523768	ACRG	3	1	1	24.2333	1	9.4	0	0	0	1	0	1	0
GSM1523769	ACRG	3	0	1	13.7333	1	9.8	0	1	1	1	1	0	0
GSM1523770	ACRG	3	1	1	22.0667	0	12.2333	1	0	1	0	0	1	1
GSM1523773	ACRG	3	0	1	4.33333	1	2.8	0	0	1	1	1	0	0
GSM1523774	ACRG	3	1	0	97.7	0	67.0667	0	1	0	1	0	1	0
GSM1523775	ACRG	3	0	0	97.6	0	95.2333	1	1	1	0	1	0	1
GSM1523776	ACRG	3	1	0	97.4667	0	97.2	1	1	1	0	0	1	1
GSM1523777	ACRG	3	1	0	92.9333	0	62.2	0	1	0	1	0	1	0
GSM1523778	ACRG	3	1	0	92.6333	0	11.7	0	0	1	1	0	0	0
GSM1523779	ACRG	3	0	0	92.6	0	74.2	1	1	1	1	1	0	1
GSM1523780	ACRG	3	0	1	16.4	1	2.63333	1	1	0	1	1	0	1
GSM1523781	ACRG	3	0	1	2.93333	0	2.23333	0	1	0	1	0	0	0
GSM1523782	ACRG	3	0	1	4.4	1	0.4	0	1	1	1	0	1	1
GSM1523783	ACRG	3	1	0	91.9333	0	89.1	0	0	1	1	0	0	0
GSM1523784	ACRG	3	1	0	91.3	0	84.3	0	0	1	1	0	0	0
GSM1523785	ACRG	3	0	1	11.7667	0	8.9	1	1	1	0	0	0	1
GSM1523787	ACRG	3	1	0	89.6333	0	84.4333	0	0	0	1	0	0	1
GSM1523790	ACRG	3	1	0	80.9333	1	57.2667	1	0	0	0	0	1	1
GSM1523791	ACRG	3	0	0	81.1333	0	58.7	1	1	0	0	0	1	1
GSM1523792	ACRG	3	1	0	80.8	0	59.8333	0	1	0	0	0	1	1
GSM1523793	ACRG	3	0	0	80.7333	0	12.5667	0	0	1	0	1	0	0
GSM1523794	ACRG	3	0	1	27	1	0.633333	1	0	1	1	1	1	1
GSM1523795	ACRG	3	1	0	80.0667	0	49.0667	0	1	0	0	1	1	0
GSM1523796	ACRG	3	1	1	57.6333	1	49.8667	0	0	0	1	0	1	0
GSM1523797	ACRG	3	1	1	28.2667	1	24.5	1	1	0	1	0	1	1
GSM1523798	ACRG	3	0	1	61.8333	0	28.0667	0	0	1	0	1	1	1
GSM1523799	ACRG	3	0	0	77.5	0	3.1	0	0	1	0	1	1	1
GSM1523800	ACRG	3	1	0	76.9333	0	48.6667	1	0	0	1	1	1	1
GSM1523801	ACRG	3	1	0	76.9333	0	60.6333	1	1	0	0	1	1	1
GSM1523802	ACRG	3	0	0	76.7667	0	1.2	0	1	1	0	1	0	1
GSM1523803	ACRG	3	0	1	7.06667	0	0.633333	0	0	1	1	1	0	1
GSM1523804	ACRG	3	1	0	76.7	0	60.0667	0	1	1	1	0	0	0
GSM1523805	ACRG	3	0	1	4.46667	0	2.96667	1	0	1	1	1	0	0
GSM1523806	ACRG	3	0	1	12.7	1	0.533333	0	0	0	1	1	1	0
GSM1523807	ACRG	3	1	0	73.7333	0	71.6667	0	1	0	0	1	0	0
GSM1523808	ACRG	3	1	0	73.5	0	72.5	1	1	1	1	0	1	0
GSM1523809	ACRG	3	0	0	73.4333	0	11.5333	0	1	0	0	1	1	1
GSM1523810	ACRG	3	0	0	73.0667	0	0.733333	1	1	1	0	1	1	1
GSM1523811	ACRG	3	0	0	72.8667	0	4.8	1	1	1	0	1	0	1
GSM1523812	ACRG	3	1	0	72.8333	0	59	0	0	1	1	0	1	1
GSM1523813	ACRG	3	1	0	72.8333	0	59.3667	1	1	1	1	1	1	0
GSM1523814	ACRG	3	1	0	72.7333	0	59.4667	0	0	1	0	1	1	1
GSM1523815	ACRG	3	0	1	25.1667	1	18.7667	0	1	1	1	0	1	0
GSM1523816	ACRG	3	1	0	72.0667	0	36.5333	0	0	0	0	1	1	1
GSM1523817	ACRG	3	0	1	6.23333	1	5.83333	0	0	1	1	1	1	0
GSM1523818	ACRG	3	0	1	9.83333	1	7.86667	0	0	1	1	1	0	1
GSM1523819	ACRG	3	0	1	10.1	0	8.1	0	0	0	1	1	0	0
GSM1523820	ACRG	3	0	1	23.7	1	0.766667	0	0	0	1	0	1	1
GSM1523821	ACRG	3	1	0	71.1	0	63.8333	1	0	0	1	0	1	1
GSM1523822	ACRG	3	1	0	70.9667	0	59.7	1	1	0	0	1	1	1
GSM1523823	ACRG	3	1	0	70.9	0	59.2	1	1	0	1	0	0	1
GSM1523824	ACRG	3	1	0	70.6667	0	70.2667	0	0	0	0	0	1	1
GSM1523825	ACRG	3	0	1	4	1	2.83333	1	1	1	1	1	1	0
GSM1523826	ACRG	3	0	1	2.7	0	1.83333	0	1	1	1	1	1	0
GSM1523827	ACRG	3	1	0	70.0333	0	69.5333	0	0	1	1	0	0	0
GSM1523828	ACRG	3	0	1	5.86667	1	1.36667	1	1	0	1	1	1	0
GSM1523829	ACRG	3	0	0	69.8333	0	47.4333	0	1	0	0	1	1	0
GSM1523830	ACRG	3	1	1	53.4333	1	32.4333	1	1	0	0	0	1	1
GSM1523832	ACRG	3	1	1	17.6667	1	6.7	0	0	1	1	0	1	0
GSM1523833	ACRG	3	1	1	8.86667	1	8.03333	1	1	1	1	1	1	1
GSM1523834	ACRG	3	1	1	44.5667	1	18.2	0	0	1	1	1	0	0
GSM1523835	ACRG	3	1	0	69.3	0	59.0333	0	0	0	0	0	1	0
GSM1523836	ACRG	3	1	0	69.2333	0	59.9667	0	0	0	1	0	1	1
GSM1523837	ACRG	3	0	1	26.8333	1	3	0	0	0	0	1	1	0
GSM1523838	ACRG	3	0	1	10.3333	0	9.7	1	1	0	1	1	1	1
GSM1523839	ACRG	3	1	0	69.1333	0	68.2	0	0	1	1	0	1	0
GSM1523840	ACRG	3	0	1	22.8333	1	5.66667	0	0	1	0	1	1	0
GSM1523841	ACRG	3	1	1	42.0667	1	17.2667	0	0	1	0	1	1	1
GSM1523842	ACRG	3	0	1	48.7333	0	46.2	0	1	1	0	1	1	0
GSM1523844	ACRG	3	1	0	68.9	1	34.6667	0	1	1	1	0	1	0
GSM1523845	ACRG	3	1	1	9.66667	0	6.1	0	1	1	1	1	0	1
GSM1523846	ACRG	3	1	0	68.3667	0	43.8	0	0	1	1	0	1	0
GSM1523847	ACRG	3	1	0	68.1333	0	58.8	1	1	1	0	0	0	1
GSM1523848	ACRG	3	1	0	68.1333	0	49.0333	0	0	1	1	1	1	1
GSM1523849	ACRG	3	0	1	28.0333	1	0.533333	0	1	0	1	1	1	0
GSM1523850	ACRG	3	1	1	36.4	1	10.0333	0	0	1	1	0	1	0
GSM1523851	ACRG	3	0	0	67.2333	0	9.16667	1	1	0	0	1	0	1
GSM1523852	ACRG	3	1	1	31	0	27.8	0	1	0	1	0	1	1
GSM1523853	ACRG	3	1	0	66.7333	0	1.83333	0	1	0	0	1	1	0
GSM1523854	ACRG	3	0	0	66.7333	0	58.8667	0	1	1	0	1	1	1
GSM1523855	ACRG	3	1	1	21.9333	1	12.1333	0	0	0	1	1	1	0
GSM1523856	ACRG	3	0	0	66.2	0	65.4667	1	1	1	0	0	0	1
GSM1523857	ACRG	3	1	1	14.4333	1	5.9	0	1	0	1	1	0	0
GSM1523858	ACRG	3	0	1	17.1	1	5.93333	0	0	1	0	0	0	0
GSM1523859	ACRG	3	1	0	53.1333	0	50.0333	0	0	0	0	1	1	0
GSM1523860	ACRG	3	0	1	42.2	1	0.733333	1	1	1	0	1	1	1
GSM1523861	ACRG	3	1	0	64.8	0	59.3667	0	0	0	0	0	1	1
GSM1523862	ACRG	3	1	1	21	1	11.3333	0	0	1	1	0	1	0
GSM1523863	ACRG	3	1	0	64.5667	0	59.8333	1	1	1	0	0	0	1
GSM1523864	ACRG	3	1	0	63.9667	0	60.2	1	0	0	0	0	1	1
GSM1523865	ACRG	3	0	0	63.7	1	24.8	0	0	0	0	1	1	1
GSM1523867	ACRG	3	0	1	33.2667	1	9.7	1	1	0	1	0	1	1
GSM1523868	ACRG	3	1	0	63.2667	1	3.3	1	1	1	1	0	1	1
GSM1523869	ACRG	3	1	0	62.5333	0	14.1	0	0	1	0	1	0	1
GSM1523870	ACRG	3	1	0	62.4667	0	59.1667	1	1	0	0	1	1	1
GSM1523871	ACRG	3	1	0	62.3667	0	21.7667	1	1	0	0	1	0	1
GSM1523874	ACRG	3	0	0	62.1	0	59.8333	0	1	0	0	1	0	1
GSM1523875	ACRG	3	1	1	8.46667	1	6.23333	0	0	0	0	1	1	1
GSM1523876	ACRG	3	0	0	61.9	0	58.7	1	1	0	0	1	1	1
GSM1523877	ACRG	3	0	1	13.1	1	4.13333	0	0	0	1	1	1	0
GSM1523878	ACRG	3	1	0	61.8667	0	59.7	0	0	0	0	0	1	1
GSM1523879	ACRG	3	0	0	61.1667	0	0.666667	0	0	0	1	0	1	0
GSM1523880	ACRG	3	1	0	60.9667	0	54.9667	1	0	1	0	0	0	1
GSM1523881	ACRG	3	1	1	14.9	1	13.7333	0	0	0	1	1	1	1
GSM1523882	ACRG	3	1	0	60.7	0	59.7	0	0	1	1	0	1	1
GSM1523883	ACRG	3	1	1	39.5333	1	30.0333	0	1	1	0	1	1	1
GSM1523884	ACRG	3	0	0	60.4333	0	3.06667	0	0	1	1	0	1	0
GSM1523885	ACRG	3	0	0	60.2333	0	59.9667	1	1	1	0	0	0	1
GSM1523886	ACRG	3	1	1	5.6	1	3.96667	0	0	1	1	0	1	0
GSM1523887	ACRG	3	1	0	60.2	0	59.4333	0	1	1	0	0	1	1
GSM1523888	ACRG	3	1	0	59.9	0	59.8333	1	1	1	0	0	1	1
GSM1523889	ACRG	3	0	0	59.6667	0	55.3	1	0	0	0	1	1	1
GSM1523890	ACRG	3	1	0	59.5667	1	57.2	0	0	1	1	0	0	0
GSM1523891	ACRG	3	0	0	59.5667	0	48.6333	0	1	1	0	0	0	0
GSM1523892	ACRG	3	1	0	59.4667	0	47.5	0	1	0	0	0	1	1
GSM1523893	ACRG	3	1	1	20.1	1	3.96667	0	0	0	0	1	1	0
GSM1523894	ACRG	3	0	1	35.7667	1	18.6333	0	0	0	0	0	1	1
GSM1523895	ACRG	3	1	0	59.0333	0	49.0333	0	1	0	0	1	1	1
GSM1523896	ACRG	3	1	1	28.0333	1	18.3	0	0	0	0	0	1	1
GSM1523897	ACRG	3	0	0	58.8667	0	57.5	0	1	0	0	1	0	1
GSM1523898	ACRG	3	0	0	58.8333	0	49.5667	0	1	0	0	0	1	1
[truncated: 4,956 more rows]
